# Supplementary material for: 4-Amino-3-(3-meth­oxy­benz­yl)-1H-1,2,4-triazole-5(4H)-thione
Source: Acta Crystallogr Sect E Struct Rep Online. 2013 Apr 13;69(Pt 5):o728. doi: 10.1107/S1600536813009859 (PMC3648260; doi:10.1107/S1600536813009859)
Supplement: Supplementary file 1 [file e-69-0o728-sup1.cif]

##############################################################################
#                                                                            #
# This CIF contains the data in a paper accepted for publication in          #
# Acta Crystallographica Section E. It conforms to the requirements of       #
# Notes for Authors for Acta Crystallographica Section E, and has been       #
# peer reviewed under the auspices of the IUCr Commission on Journals.       #
#                                                                            #
# Full details of the Crystallographic Information File format               #
# are given in the paper "The Crystallographic Information File (CIF):       #
# a New Standard Archive File for Crystallography" by S. R. Hall, F. H.      #
# Allen and I. D. Brown [Acta Cryst. (1991), A47, 655-685].                  #
#                                                                            #
# The current version of the core CIF dictionary is obtainable from          #
# ftp://ftp.iucr.org/pub/cif_core.dic.                                       #
#                                                                            #
# Software is freely available for graphical display of the structure(s)     #
# in this CIF. For information consult the CIF software page                 #
# http://www.iucr.org/resources/cif/software.                                #
#                                                                            #
# This file may be used for bona fide research purposes within the           #
# scientific community so long as proper attribution is given to the journal # 
# article from which it was obtained.                                        #
#                                                                            #
##############################################################################
data_I
_audit_creation_method     SHELXL-97
_chemical_name_systematic
;
4-Amino-3-(3-methoxybenzyl)-1<i>H</i>-1,2,4-triazole-5(4<i>H</i>)-thione
;
_chemical_name_common     ?
_chemical_formula_moiety     'C10 H12 N4 O S'
_chemical_formula_sum     'C10 H12 N4 O S'
_chemical_formula_iupac     'C10 H12 N4 O S'
_chemical_formula_weight     236.30
_chemical_melting_point     ?
_symmetry_cell_setting     monoclinic
_symmetry_space_group_name_H-M     'P 21/n'
_symmetry_space_group_name_Hall     '-P 2yn'
loop_
    _symmetry_equiv_pos_as_xyz
    'x, y, z'
    '-x+1/2, y+1/2, -z+1/2'
    '-x, -y, -z'
    'x-1/2, -y-1/2, z-1/2'
_cell_length_a     7.4580(3)
_cell_length_b     5.8006(2)
_cell_length_c     25.2817(10)
_cell_angle_alpha     90.00
_cell_angle_beta     94.513(4)
_cell_angle_gamma     90.00
_cell_volume     1090.32(7)
_cell_formula_units_Z     4
_cell_measurement_reflns_used     7374
_cell_measurement_theta_min     3.5052
_cell_measurement_theta_max     29.0395
_cell_measurement_temperature     293(2)
_exptl_crystal_description     plate
_exptl_crystal_colour     white
_exptl_crystal_size_max     0.3
_exptl_crystal_size_mid     0.2
_exptl_crystal_size_min     0.1
_exptl_crystal_density_diffrn     1.440
_exptl_crystal_density_meas     ?
_exptl_crystal_density_method     'not measured'
_exptl_crystal_F_000     496
_exptl_absorpt_coefficient_mu     0.281
_exptl_absorpt_correction_type     multi-scan
_exptl_absorpt_process_details     '(Crysalis PRO; Oxford Diffraction, 2010)'
_exptl_absorpt_correction_T_min     0.94572
_exptl_absorpt_correction_T_max     1.00000
_exptl_special_details
;
<i>CrysAlis PRO</i>, Oxford Diffraction Ltd., Version 1.171.34.40 (release
27--08-2010 CrysAlis171. NET) (compiled Aug 27 2010,11:50:40) Empirical
absorption correction using spherical harmonics, implemented in SCALE3 ABSPACK
scaling algorithm.
;
_diffrn_ambient_temperature     293(2)
_diffrn_radiation_type     MoK\a
_diffrn_radiation_wavelength     0.71073
_diffrn_radiation_source     'fine-focus sealed tube'
_diffrn_radiation_monochromator     graphite
_diffrn_measurement_device_type     'Oxford Diffraction Xcalibur Sapphire3'
_diffrn_measurement_method     '\w scans'
_diffrn_detector_area_resol_mean     16.1049
_diffrn_reflns_number     15190
_diffrn_reflns_av_R_equivalents     0.0415
_diffrn_reflns_av_sigmaI/netI     0.0284
_diffrn_reflns_theta_min     3.51
_diffrn_reflns_theta_max     26.00
_diffrn_reflns_theta_full     26.00
_diffrn_measured_fraction_theta_max     0.998
_diffrn_measured_fraction_theta_full     0.998
_diffrn_reflns_limit_h_min     -9
_diffrn_reflns_limit_h_max     9
_diffrn_reflns_limit_k_min     -7
_diffrn_reflns_limit_k_max     7
_diffrn_reflns_limit_l_min     -31
_diffrn_reflns_limit_l_max     31
_diffrn_standards_number     0
_diffrn_standards_interval_count     0
_diffrn_standards_interval_time     0
_diffrn_standards_decay_%     0
_refine_special_details
;
Refinement of <i>F</i>^2^ against ALL reflections. The weighted <i>R</i>-factor
<i>wR</i> and goodness of fit <i>S</i> are based on <i>F</i>^2^, conventional
<i>R</i>-factors <i>R</i> are based on <i>F</i>, with <i>F</i> set to zero for
negative <i>F</i>^2^. The threshold expression of <i>F</i>^2^ >
\s(<i>F</i>^2^) is used only for calculating <i>R</i>-factors(gt) <i>etc</i>.
and is not relevant to the choice of reflections for refinement.
<i>R</i>-factors based on <i>F</i>^2^ are statistically about twice as large
as those based on <i>F</i>, and <i>R</i>- factors based on ALL data will be
even larger.
;
_reflns_number_total     2130
_reflns_number_gt     1748
_reflns_threshold_expression     I>2\s(I)
_refine_ls_structure_factor_coef     Fsqd
_refine_ls_matrix_type     full
_refine_ls_R_factor_all     0.0461
_refine_ls_R_factor_gt     0.0355
_refine_ls_wR_factor_gt     0.0826
_refine_ls_wR_factor_ref     0.0880
_refine_ls_goodness_of_fit_ref     1.032
_refine_ls_restrained_S_all     1.032
_refine_ls_number_reflns     2130
_refine_ls_number_parameters     154
_refine_ls_number_restraints     0
_refine_ls_hydrogen_treatment     mixed
_refine_ls_weighting_scheme     calc
_refine_ls_weighting_details
         'calc w=1/[\s^2^(Fo^2^)+(0.0408P)^2^+0.3289P] where P=(Fo^2^+2Fc^2^)/3'
_atom_sites_solution_hydrogens     geom
_atom_sites_solution_primary     direct
_atom_sites_solution_secondary     difmap
_refine_ls_shift/su_max     0.002
_refine_ls_shift/su_mean     0.000
_refine_diff_density_max     0.190
_refine_diff_density_min     -0.237
_refine_ls_extinction_method     none
_refine_ls_extinction_coef     ?
loop_
    _atom_type_symbol
    _atom_type_description
    _atom_type_scat_dispersion_real
    _atom_type_scat_dispersion_imag
    _atom_type_scat_source
    'C' 'C' 0.0033 0.0016
                         'International Tables Vol C Tables 4.2.6.8 and 6.1.1.4'
    'H' 'H' 0.0000 0.0000
                         'International Tables Vol C Tables 4.2.6.8 and 6.1.1.4'
    'N' 'N' 0.0061 0.0033
                         'International Tables Vol C Tables 4.2.6.8 and 6.1.1.4'
    'O' 'O' 0.0106 0.0060
                         'International Tables Vol C Tables 4.2.6.8 and 6.1.1.4'
    'S' 'S' 0.1246 0.1234
                         'International Tables Vol C Tables 4.2.6.8 and 6.1.1.4'
_computing_data_collection     'CrysAlis PRO (Oxford Diffraction, 2010)'
_computing_cell_refinement     'CrysAlis PRO (Oxford Diffraction, 2010)'
_computing_data_reduction     'CrysAlis PRO (Oxford Diffraction, 2010)'
_computing_structure_solution     'SHELXS97 (Sheldrick, 2008)'
_computing_structure_refinement     'SHELXL97 (Sheldrick, 2008)'
_computing_molecular_graphics     'PLATON (Spek, 2009)'
_computing_publication_material     'PLATON (Spek, 2009)'
loop_
    _atom_site_type_symbol
    _atom_site_label
    _atom_site_fract_x
    _atom_site_fract_y
    _atom_site_fract_z
    _atom_site_U_iso_or_equiv
    _atom_site_adp_type
    _atom_site_calc_flag
    _atom_site_refinement_flags
    _atom_site_occupancy
    _atom_site_symmetry_multiplicity
    _atom_site_disorder_assembly
    _atom_site_disorder_group
    S S1 0.79363(6) 1.26508(8) 1.014843(19) 0.03712(16) Uani d . 1 1 . .
    O O1 0.4364(2) 0.7659(2) 0.66746(5) 0.0467(4) Uani d . 1 1 . .
    N N1 0.6715(2) 0.7764(2) 0.91172(6) 0.0323(4) Uani d . 1 1 . .
    N N2 0.77124(19) 0.8746(2) 0.95420(6) 0.0319(4) Uani d . 1 1 . .
    H H2 0.8621 0.8077 0.9707 0.038 Uiso calc R 1 1 . .
    C C3 0.7134(2) 1.0833(3) 0.96726(6) 0.0254(4) Uani d . 1 1 . .
    N N4 0.56824(17) 1.1164(2) 0.93177(5) 0.0239(3) Uani d . 1 1 . .
    C C5 0.5471(2) 0.9287(3) 0.89877(6) 0.0246(4) Uani d . 1 1 . .
    N N6 0.4558(2) 1.3106(3) 0.92853(8) 0.0360(4) Uani d . 1 1 . .
    C C7 0.4041(2) 0.9044(3) 0.85492(6) 0.0284(4) Uani d . 1 1 . .
    H H7A 0.2994 0.9908 0.8639 0.034 Uiso calc R 1 1 . .
    H H7B 0.3696 0.7434 0.8519 0.034 Uiso calc R 1 1 . .
    C C8 0.4584(2) 0.9870(3) 0.80138(6) 0.0249(4) Uani d . 1 1 . .
    C C9 0.5382(2) 1.2018(3) 0.79529(7) 0.0322(4) Uani d . 1 1 . .
    H H9 0.5617 1.2972 0.8246 0.039 Uiso calc R 1 1 . .
    C C10 0.5823(2) 1.2730(3) 0.74597(8) 0.0339(4) Uani d . 1 1 . .
    H H10 0.6347 1.4170 0.7423 0.041 Uiso calc R 1 1 . .
    C C11 0.5501(2) 1.1344(3) 0.70177(7) 0.0328(4) Uani d . 1 1 . .
    H H11 0.5805 1.1838 0.6686 0.039 Uiso calc R 1 1 . .
    C C12 0.4717(2) 0.9206(3) 0.70779(7) 0.0290(4) Uani d . 1 1 . .
    C C13 0.4246(2) 0.8490(3) 0.75726(7) 0.0271(4) Uani d . 1 1 . .
    H H13 0.3696 0.7064 0.7607 0.032 Uiso calc R 1 1 . .
    C C14 0.4954(3) 0.8208(4) 0.61719(8) 0.0492(5) Uani d . 1 1 . .
    H H14A 0.4348 0.9572 0.6037 0.074 Uiso calc R 1 1 . .
    H H14B 0.4686 0.6950 0.5932 0.074 Uiso calc R 1 1 . .
    H H14C 0.6228 0.8475 0.6205 0.074 Uiso calc R 1 1 . .
    H H62 0.524(3) 1.436(4) 0.9246(8) 0.049(6) Uiso d . 1 1 . .
    H H61 0.403(3) 1.324(4) 0.9573(10) 0.065(8) Uiso d . 1 1 . .
loop_
    _atom_site_aniso_label
    _atom_site_aniso_U_11
    _atom_site_aniso_U_22
    _atom_site_aniso_U_33
    _atom_site_aniso_U_12
    _atom_site_aniso_U_13
    _atom_site_aniso_U_23
    S1 0.0330(3) 0.0444(3) 0.0325(3) 0.0079(2) -0.00694(19) -0.0124(2)
    O1 0.0607(9) 0.0517(8) 0.0284(7) -0.0206(7) 0.0078(6) -0.0085(6)
    N1 0.0352(8) 0.0312(8) 0.0297(9) 0.0065(6) -0.0034(7) -0.0030(6)
    N2 0.0317(8) 0.0324(8) 0.0303(8) 0.0109(6) -0.0064(7) -0.0018(6)
    C3 0.0232(8) 0.0305(9) 0.0227(9) 0.0032(7) 0.0025(7) 0.0025(7)
    N4 0.0223(7) 0.0239(7) 0.0250(7) 0.0044(5) -0.0015(6) -0.0009(6)
    C5 0.0267(8) 0.0244(8) 0.0228(9) -0.0007(7) 0.0033(7) 0.0004(6)
    N6 0.0353(9) 0.0290(9) 0.0422(11) 0.0141(7) -0.0073(8) -0.0061(7)
    C7 0.0264(9) 0.0310(9) 0.0273(9) -0.0015(7) -0.0010(7) -0.0032(7)
    C8 0.0204(8) 0.0265(8) 0.0272(9) 0.0033(6) -0.0028(7) 0.0003(7)
    C9 0.0355(10) 0.0263(9) 0.0341(10) -0.0017(7) -0.0023(8) -0.0043(7)
    C10 0.0326(10) 0.0238(9) 0.0450(11) -0.0031(7) 0.0003(8) 0.0055(8)
    C11 0.0311(9) 0.0363(10) 0.0310(10) -0.0006(8) 0.0016(8) 0.0079(8)
    C12 0.0261(9) 0.0335(9) 0.0267(9) -0.0010(7) -0.0012(7) -0.0008(7)
    C13 0.0256(9) 0.0248(8) 0.0304(10) -0.0024(7) -0.0004(7) 0.0008(7)
    C14 0.0469(13) 0.0726(15) 0.0287(11) -0.0096(11) 0.0073(9) -0.0059(10)
_geom_special_details
;
All e.s.d.'s (except the e.s.d. in the dihedral angle between two l.s. planes)
are estimated using the full covariance matrix. The cell e.s.d.'s are taken
into account individually in the estimation of e.s.d.'s in distances, angles
and torsion angles; correlations between e.s.d.'s in cell parameters are only
used when they are defined by crystal symmetry. An approximate (isotropic)
treatment of cell e.s.d.'s is used for estimating e.s.d.'s involving l.s.
planes.
;
loop_
    _geom_bond_atom_site_label_1
    _geom_bond_atom_site_label_2
    _geom_bond_site_symmetry_2
    _geom_bond_distance
    _geom_bond_publ_flag
    S1 C3 . 1.6745(17) ?
    O1 C12 . 1.368(2) ?
    O1 C14 . 1.414(2) ?
    N1 C5 . 1.304(2) ?
    N1 N2 . 1.381(2) ?
    N2 C3 . 1.335(2) ?
    N2 H2 . 0.8600 ?
    C3 N4 . 1.364(2) ?
    N4 C5 . 1.373(2) ?
    N4 N6 . 1.4029(19) ?
    C5 C7 . 1.483(2) ?
    N6 H62 . 0.90(2) ?
    N6 H61 . 0.86(3) ?
    C7 C8 . 1.521(2) ?
    C7 H7A . 0.9700 ?
    C7 H7B . 0.9700 ?
    C8 C13 . 1.380(2) ?
    C8 C9 . 1.395(2) ?
    C9 C10 . 1.377(3) ?
    C9 H9 . 0.9300 ?
    C10 C11 . 1.382(3) ?
    C10 H10 . 0.9300 ?
    C11 C12 . 1.384(2) ?
    C11 H11 . 0.9300 ?
    C12 C13 . 1.389(2) ?
    C13 H13 . 0.9300 ?
    C14 H14A . 0.9600 ?
    C14 H14B . 0.9600 ?
    C14 H14C . 0.9600 ?
loop_
    _geom_angle_atom_site_label_1
    _geom_angle_atom_site_label_2
    _geom_angle_atom_site_label_3
    _geom_angle_site_symmetry_1
    _geom_angle_site_symmetry_3
    _geom_angle
    _geom_angle_publ_flag
    C12 O1 C14 . . 117.84(15) ?
    C5 N1 N2 . . 104.16(13) ?
    C3 N2 N1 . . 113.69(14) ?
    C3 N2 H2 . . 123.2 ?
    N1 N2 H2 . . 123.2 ?
    N2 C3 N4 . . 102.72(14) ?
    N2 C3 S1 . . 130.12(13) ?
    N4 C3 S1 . . 127.17(12) ?
    C3 N4 C5 . . 109.59(13) ?
    C3 N4 N6 . . 126.24(14) ?
    C5 N4 N6 . . 124.17(14) ?
    N1 C5 N4 . . 109.83(15) ?
    N1 C5 C7 . . 125.34(15) ?
    N4 C5 C7 . . 124.83(14) ?
    N4 N6 H62 . . 108.4(14) ?
    N4 N6 H61 . . 109.5(17) ?
    H62 N6 H61 . . 109(2) ?
    C5 C7 C8 . . 114.15(14) ?
    C5 C7 H7A . . 108.7 ?
    C8 C7 H7A . . 108.7 ?
    C5 C7 H7B . . 108.7 ?
    C8 C7 H7B . . 108.7 ?
    H7A C7 H7B . . 107.6 ?
    C13 C8 C9 . . 118.79(16) ?
    C13 C8 C7 . . 119.48(15) ?
    C9 C8 C7 . . 121.71(15) ?
    C10 C9 C8 . . 120.12(16) ?
    C10 C9 H9 . . 119.9 ?
    C8 C9 H9 . . 119.9 ?
    C9 C10 C11 . . 121.26(16) ?
    C9 C10 H10 . . 119.4 ?
    C11 C10 H10 . . 119.4 ?
    C10 C11 C12 . . 118.69(17) ?
    C10 C11 H11 . . 120.7 ?
    C12 C11 H11 . . 120.7 ?
    O1 C12 C11 . . 124.32(16) ?
    O1 C12 C13 . . 115.29(15) ?
    C11 C12 C13 . . 120.39(16) ?
    C8 C13 C12 . . 120.74(15) ?
    C8 C13 H13 . . 119.6 ?
    C12 C13 H13 . . 119.6 ?
    O1 C14 H14A . . 109.5 ?
    O1 C14 H14B . . 109.5 ?
    H14A C14 H14B . . 109.5 ?
    O1 C14 H14C . . 109.5 ?
    H14A C14 H14C . . 109.5 ?
    H14B C14 H14C . . 109.5 ?
loop_
    _geom_torsion_atom_site_label_1
    _geom_torsion_atom_site_label_2
    _geom_torsion_atom_site_label_3
    _geom_torsion_atom_site_label_4
    _geom_torsion_site_symmetry_1
    _geom_torsion_site_symmetry_2
    _geom_torsion_site_symmetry_3
    _geom_torsion_site_symmetry_4
    _geom_torsion
    _geom_torsion_publ_flag
    C5 N1 N2 C3 . . . . -0.81(19) ?
    N1 N2 C3 N4 . . . . 1.00(18) ?
    N1 N2 C3 S1 . . . . -179.11(13) ?
    N2 C3 N4 C5 . . . . -0.80(17) ?
    S1 C3 N4 C5 . . . . 179.30(13) ?
    N2 C3 N4 N6 . . . . 179.29(16) ?
    S1 C3 N4 N6 . . . . -0.6(3) ?
    N2 N1 C5 N4 . . . . 0.25(18) ?
    N2 N1 C5 C7 . . . . -179.94(15) ?
    C3 N4 C5 N1 . . . . 0.36(19) ?
    N6 N4 C5 N1 . . . . -179.74(16) ?
    C3 N4 C5 C7 . . . . -179.46(15) ?
    N6 N4 C5 C7 . . . . 0.4(3) ?
    N1 C5 C7 C8 . . . . -87.4(2) ?
    N4 C5 C7 C8 . . . . 92.39(19) ?
    C5 C7 C8 C13 . . . . 132.14(16) ?
    C5 C7 C8 C9 . . . . -49.4(2) ?
    C13 C8 C9 C10 . . . . -0.1(3) ?
    C7 C8 C9 C10 . . . . -178.66(16) ?
    C8 C9 C10 C11 . . . . -0.4(3) ?
    C9 C10 C11 C12 . . . . 0.1(3) ?
    C14 O1 C12 C11 . . . . 4.7(3) ?
    C14 O1 C12 C13 . . . . -174.70(17) ?
    C10 C11 C12 O1 . . . . -178.59(17) ?
    C10 C11 C12 C13 . . . . 0.8(3) ?
    C9 C8 C13 C12 . . . . 1.0(2) ?
    C7 C8 C13 C12 . . . . 179.59(15) ?
    O1 C12 C13 C8 . . . . 178.05(15) ?
    C11 C12 C13 C8 . . . . -1.4(3) ?
loop_
    _geom_hbond_atom_site_label_D
    _geom_hbond_atom_site_label_H
    _geom_hbond_atom_site_label_A
    _geom_hbond_site_symmetry_A
    _geom_hbond_distance_DH
    _geom_hbond_distance_HA
    _geom_hbond_distance_DA
    _geom_hbond_angle_DHA
    _geom_hbond_publ_flag
    C7 H7A O1 2_556 0.97 2.459 3.308(2) 146 y
    N6 H62 N1 1_565 0.90(2) 2.30(2) 3.190(2) 174 y
    N2 H2 S1 3_777 0.86 2.599 3.3770(10)
                                       151 y
_iucr_refine_instructions_details
;
TITL MN2 in P2(1)/n
CELL  0.71073   7.4580   5.8006  25.2817   90.000   94.513   90.000
ZERR     4.00   0.0003   0.0002   0.0010    0.000    0.004    0.000
LATT   1
SYMM  1/2 - X, 1/2 + Y, 1/2 - Z
SFAC  C    H    N    O    S
UNIT  40   48   16   4    4
MERG   2
OMIT    -3.00  52.00
FMAP   2
PLAN   20
ACTA
BOND
BOND   $H
CONF
LIST   4
L.S.   6
WGHT    0.040800    0.328900
FVAR       6.97301
S1    5    0.793635    1.265083    1.014843    11.00000    0.03297    0.04443 =
         0.03247   -0.01236   -0.00694    0.00786
O1    4    0.436415    0.765894    0.667462    11.00000    0.06072    0.05165 =
         0.02845   -0.00852    0.00785   -0.02056
N1    3    0.671504    0.776392    0.911717    11.00000    0.03516    0.03121 =
         0.02969   -0.00305   -0.00342    0.00649
N2    3    0.771237    0.874642    0.954199    11.00000    0.03171    0.03244 =
         0.03029   -0.00182   -0.00638    0.01087
AFIX  43
H2    2    0.862098    0.807709    0.970706    11.00000   -1.20000
AFIX   0
C3    1    0.713402    1.083324    0.967255    11.00000    0.02321    0.03048 =
         0.02268    0.00246    0.00250    0.00323
N4    3    0.568235    1.116428    0.931766    11.00000    0.02231    0.02386 =
         0.02502   -0.00093   -0.00153    0.00438
C5    1    0.547074    0.928740    0.898772    11.00000    0.02669    0.02439 =
         0.02281    0.00042    0.00329   -0.00075
N6    3    0.455800    1.310629    0.928530    11.00000    0.03532    0.02896 =
         0.04222   -0.00614   -0.00731    0.01409
C7    1    0.404098    0.904368    0.854920    11.00000    0.02644    0.03098 =
         0.02732   -0.00324   -0.00097   -0.00153
AFIX  23
H7A   2    0.299354    0.990810    0.863885    11.00000   -1.20000
H7B   2    0.369650    0.743368    0.851905    11.00000   -1.20000
AFIX   0
C8    1    0.458403    0.986984    0.801378    11.00000    0.02039    0.02646 =
         0.02721    0.00029   -0.00278    0.00333
C9    1    0.538205    1.201849    0.795289    11.00000    0.03551    0.02627 =
         0.03410   -0.00433   -0.00230   -0.00172
AFIX  43
H9    2    0.561712    1.297243    0.824581    11.00000   -1.20000
AFIX   0
C10   1    0.582257    1.272995    0.745969    11.00000    0.03256    0.02381 =
         0.04502    0.00547    0.00026   -0.00311
AFIX  43
H10   2    0.634662    1.417035    0.742341    11.00000   -1.20000
AFIX   0
C11   1    0.550059    1.134382    0.701767    11.00000    0.03106    0.03626 =
         0.03096    0.00786    0.00162   -0.00056
AFIX  43
H11   2    0.580453    1.183761    0.668636    11.00000   -1.20000
AFIX   0
C12   1    0.471690    0.920640    0.707785    11.00000    0.02611    0.03351 =
         0.02674   -0.00081   -0.00123   -0.00095
C13   1    0.424584    0.848981    0.757263    11.00000    0.02555    0.02484 =
         0.03040    0.00080   -0.00038   -0.00245
AFIX  43
H13   2    0.369645    0.706410    0.760690    11.00000   -1.20000
AFIX   0
C14   1    0.495363    0.820809    0.617190    11.00000    0.04686    0.07264 =
         0.02870   -0.00587    0.00733   -0.00956
AFIX 137
H14A  2    0.434772    0.957191    0.603733    11.00000   -1.50000
H14B  2    0.468564    0.695041    0.593178    11.00000   -1.50000
H14C  2    0.622789    0.847491    0.620518    11.00000   -1.50000
AFIX   0
H62   2    0.524190    1.436092    0.924608    11.00000    0.04851
H61   2    0.403185    1.323919    0.957325    11.00000    0.06497
HKLF 4
END
;
data_global
_journal_date_recd_electronic     2013-04-04
_journal_date_accepted     2013-04-10
_journal_name_full     'Acta Crystallographica, Section E'
_journal_year     2013
_journal_volume     69
_journal_issue      5
_journal_page_first     o728
_journal_page_last     o728
_journal_paper_category     QO
_journal_paper_doi     10.1107/S1600536813009859
_journal_coeditor_code     LH5605
_publ_contact_author_name     'Rajnikant'
_publ_contact_author_address
;
Post-Graduate Department of Physics & Electronics,
University of Jammu,
Jammu Tawi 180 006,
India
;
_publ_contact_author_email     'rkvk.paper11@gmail.com'
_publ_contact_author_fax     '+911912432051'
_publ_contact_author_phone     '+919419194375'
_publ_section_title
;
4-Amino-3-(3-methoxybenzyl)-1<i>H</i>-1,2,4-triazole-5(4<i>H</i>)-thione
;
loop_
    _publ_author_name
    _publ_author_footnote
    _publ_author_address
    'Sarojini, B. K.' .
;
Department of Chemistry, P A College of Engineering, Nadupadavu 574 153,
D.K. Mangalore, India
;
    'Manjula, P. S.' .
;
Department of Chemistry, P A College of Engineering, Nadupadavu 574 153,
D.K. Mangalore, India
;
    'Hegde, Gurumurthy' .
;
Faculty of Industrial Science and Technology, University Malaysia Pahang,
LebuhrayaTunRazak, 26300 Gambang, Kuantan, Pahang Darul Makmur, Malaysia
;
    'Kour, Dalbir' .
;
X-ray Crystallography Laboratory,
Post-Graduate Department of Physics & Electronics,
University of Jammu, Jammu Tawi 180 006, India
;
    'Anthal, Sumati' .
;
X-ray Crystallography Laboratory,
Post-Graduate Department of Physics & Electronics,
University of Jammu, Jammu Tawi 180 006, India
;
    'Gupta, Vivek K.' .
;
X-ray Crystallography Laboratory,
Post-Graduate Department of Physics & Electronics,
University of Jammu, Jammu Tawi 180 006, India
;
    'Kant, Rajni' .
;
X-ray Crystallography Laboratory,
Post-Graduate Department of Physics & Electronics,
University of Jammu, Jammu Tawi 180 006, India
;
