# Supplementary material for: 4-Amino-3-(3-meth­oxy­benz­yl)-1H-1,2,4-triazole-5(4H)-thione
Source: Acta Crystallogr Sect E Struct Rep Online. 2013 Apr 13;69(Pt 5):o728. doi: 10.1107/S1600536813009859 (PMC3648260; doi:10.1107/S1600536813009859)
Supplement: Supplementary file 2 [file e-69-0o728-Isup2.hkl]

#
# h,k,l, Fc-squared, Fo-squared, sigma(Fo-squared) and status flag
#
data_I
_shelx_title ' MN2 in P2(1)/n'
_shelx_refln_list_code          4
_shelx_F_calc_maximum      150.54
_exptl_crystal_F_000       496.00
_reflns_d_resolution_high  0.8107
 
loop_
 _symmetry_equiv_pos_as_xyz
 'x, y, z'
 '-x+1/2, y+1/2, -z+1/2'
 '-x, -y, -z'
 'x-1/2, -y-1/2, z-1/2'
 
_cell_length_a     7.4580
_cell_length_b     5.8006
_cell_length_c    25.2817
_cell_angle_alpha  90.000
_cell_angle_beta   94.513
_cell_angle_gamma  90.000
 
_shelx_F_squared_multiplier     1.000
 
loop_
 _refln_index_h
 _refln_index_k
 _refln_index_l
 _refln_F_squared_calc
 _refln_F_squared_meas
 _refln_F_squared_sigma
 _refln_observed_status
   2   0   0     7208.39     6912.51     57.35 o
   4   0   0     1728.99     1746.90     17.20 o
   6   0   0      377.16      386.26     18.13 o
   8   0   0      721.99      718.02     29.40 o
   1   1   0    12178.09    10766.19     61.60 o
   2   1   0     1535.50     1514.67     11.24 o
   3   1   0      611.49      648.69      8.06 o
   4   1   0     5323.87     5378.56     24.85 o
   5   1   0        2.06        3.44      1.34 o
   6   1   0       34.24       32.34      4.71 o
   7   1   0      172.98      157.45      9.31 o
   8   1   0        0.04       -0.36      3.99 o
   9   1   0       39.43       52.26      7.34 o
   0   2   0     9273.24     8386.17     64.39 o
   1   2   0       76.66      100.10      2.10 o
   2   2   0      128.15      128.08      2.77 o
   3   2   0     2951.08     3082.07     16.70 o
   4   2   0        8.24        5.63      1.57 o
   5   2   0      631.53      661.68     10.70 o
   6   2   0        0.59        9.86      5.67 o
   7   2   0       21.30       25.26      4.84 o
   8   2   0       86.08       90.48      7.74 o
   1   3   0      291.75      278.55      5.21 o
   2   3   0      986.13     1070.06     12.09 o
   3   3   0       30.89       31.34      2.25 o
   4   3   0      801.98      773.48      7.25 o
   5   3   0        0.51       -0.27      3.60 o
   6   3   0      537.70      508.28     16.15 o
   7   3   0       23.42       17.65      6.23 o
   8   3   0      137.25      147.82     11.66 o
   0   4   0      109.17       79.21      3.37 o
   1   4   0      231.78      228.95      4.90 o
   2   4   0      185.50      174.68      5.64 o
   3   4   0      258.81      252.75      8.02 o
   4   4   0        2.67        4.25      2.26 o
   5   4   0       97.31       98.52      6.88 o
   6   4   0       98.71      100.21      7.65 o
   7   4   0        3.73       12.44      5.01 o
   1   5   0       66.82       64.31      3.30 o
   2   5   0      102.47      107.29      5.13 o
   3   5   0       93.45       93.70      5.61 o
   4   5   0       73.60       76.79      5.87 o
   5   5   0      178.61      187.54      9.94 o
   6   5   0       79.64       91.76      7.85 o
   0   6   0      341.80      361.03     19.11 o
   1   6   0       63.43       69.33      5.75 o
   2   6   0      107.37      109.69      7.06 o
   3   6   0       29.66       17.19      3.71 o
   4   6   0        1.39        0.09      3.42 o
   1   7   0        0.88        7.59      4.54 o
  -9   0   1      161.33      181.10     16.49 o
  -7   0   1       19.87       16.96      5.93 o
  -5   0   1      483.04      444.87     12.17 o
  -3   0   1     1472.18     1482.28     23.37 o
   3   0   1       12.41        7.18      1.85 o
   5   0   1     1170.17     1122.58     27.60 o
   7   0   1       35.07       34.51      7.35 o
   9   0   1      219.51      228.71     18.61 o
  -9   1   1      157.47      172.20     10.78 o
  -8   1   1       27.18       34.24      5.30 o
  -7   1   1       73.65       73.42      6.56 o
  -6   1   1      139.05      146.33      6.56 o
  -5   1   1        0.13        2.97      2.04 o
  -4   1   1      127.83      142.67      4.25 o
  -3   1   1      622.37      588.34      6.31 o
  -2   1   1        4.78        2.96      0.71 o
  -1   1   1      144.69      166.57      2.45 o
   0   1   1     2893.71     2691.41     10.10 o
   1   1   1     1067.42     1090.89      6.63 o
   2   1   1     1103.21     1098.44      9.75 o
   3   1   1     1112.35     1129.56      9.70 o
   4   1   1       11.45       12.32      2.12 o
   5   1   1        7.24       13.60      3.19 o
   6   1   1      141.95      143.42      8.43 o
   7   1   1       12.44        9.49      3.47 o
   8   1   1        7.74        7.06      4.06 o
   9   1   1      127.92      155.29     11.29 o
  -8   2   1      129.68      143.68     10.41 o
  -7   2   1      162.89      173.67      9.37 o
  -6   2   1      206.01      204.68      8.03 o
  -5   2   1      492.34      468.37      9.12 o
  -4   2   1        8.82        9.10      1.94 o
  -3   2   1        8.61        1.37      0.95 o
  -2   2   1       99.77       91.94      2.01 o
  -1   2   1      787.40      802.92      6.72 o
   0   2   1     2064.79     2044.84     16.28 o
   1   2   1      192.78      189.15      2.77 o
   2   2   1     1643.18     1712.73     15.78 o
   3   2   1      380.74      370.89      5.90 o
   4   2   1       19.33       12.89      2.62 o
   5   2   1      304.33      326.57      8.23 o
   6   2   1       45.86       56.36      5.01 o
   7   2   1      469.37      461.78     14.88 o
   8   2   1       89.24       83.57      7.46 o
  -8   3   1       50.48       47.68      6.51 o
  -7   3   1        1.38        9.28      4.50 o
  -6   3   1      286.94      283.68     11.24 o
  -5   3   1        0.85        2.33      2.88 o
  -4   3   1       99.35      107.51      4.12 o
  -3   3   1      275.05      262.97      5.35 o
  -2   3   1      373.28      445.05      7.84 o
  -1   3   1      705.54      713.65      7.31 o
   0   3   1      106.11       97.48      2.36 o
   1   3   1       17.25       33.64      1.59 o
   2   3   1      115.56      117.04      3.37 o
   3   3   1     1459.55     1483.13     14.59 o
   4   3   1        0.31        0.04      2.28 o
   5   3   1       86.05       82.34      6.59 o
   6   3   1       10.40       11.69      4.68 o
   7   3   1       42.40       28.52      5.75 o
   8   3   1      180.12      169.15     12.38 o
  -7   4   1      339.29      333.47     15.15 o
  -6   4   1      101.44      105.98      7.68 o
  -5   4   1       10.76        8.06      2.96 o
  -4   4   1      129.44      116.56      5.68 o
  -3   4   1       22.12       18.21      2.03 o
  -2   4   1       99.63       91.78      3.92 o
  -1   4   1       63.50       60.91      2.22 o
   0   4   1        8.68       11.63      1.17 o
   1   4   1      173.79      171.44      4.67 o
   2   4   1       27.98       31.61      2.63 o
   3   4   1       74.33       77.06      4.46 o
   4   4   1        1.20       -0.66      2.60 o
   5   4   1      181.37      193.03      9.40 o
   6   4   1       14.36       16.67      4.01 o
   7   4   1       49.31       56.72      6.54 o
  -6   5   1       65.94       57.73      6.26 o
  -5   5   1        0.01        3.04      3.31 o
  -4   5   1        0.07       -1.37      3.19 o
  -3   5   1      554.15      527.80     12.91 o
  -2   5   1        6.55        5.79      1.89 o
  -1   5   1       49.48       52.12      2.96 o
   0   5   1      617.47      622.45      9.49 o
   1   5   1      505.36      525.58      8.88 o
   2   5   1        1.26        1.74      2.02 o
   3   5   1      136.08      134.38      6.54 o
   4   5   1       76.14       71.72      5.82 o
   5   5   1       70.96       76.69      6.75 o
   6   5   1       22.10       26.06      4.71 o
  -5   6   1       69.81       66.14      8.19 o
  -4   6   1        4.22        3.50      3.60 o
  -3   6   1        5.65        4.92      3.29 o
  -2   6   1       45.97       42.58      4.77 o
  -1   6   1        3.43        5.23      2.63 o
   0   6   1       53.67       53.11      5.60 o
   1   6   1        6.42        3.45      2.64 o
   2   6   1       11.85       13.42      2.91 o
   3   6   1       22.37       17.03      3.58 o
   4   6   1       12.68       12.56      3.56 o
  -1   7   1       38.80       47.29      7.21 o
   0   7   1        3.88       12.65      5.08 o
   1   7   1       32.42       40.11      6.97 o
  -8   0   2       47.58       50.87      8.42 o
  -6   0   2       46.85       52.98      4.29 o
  -4   0   2      583.30      595.33     12.51 o
  -2   0   2    22662.54    19246.52    208.06 o
   2   0   2    11294.67    11331.79     55.69 o
   4   0   2      577.64      583.09     13.50 o
   6   0   2      456.12      451.11     19.90 o
   8   0   2        1.55       -3.83      5.39 o
  -9   1   2        1.34        4.61      4.94 o
  -8   1   2       14.93       18.24      4.44 o
  -7   1   2       58.51       61.82      6.05 o
  -6   1   2      920.85      919.94     15.91 o
  -5   1   2      110.89      110.51      4.45 o
  -4   1   2        2.53        0.65      1.40 o
  -3   1   2      628.81      659.35      6.88 o
  -2   1   2      153.98      187.63      2.58 o
  -1   1   2     3324.46     3223.69     16.43 o
   0   1   2      497.51      469.47      3.14 o
   1   1   2      541.12      583.08      5.48 o
   2   1   2    19831.61    18085.74    154.20 o
   3   1   2      752.93      761.14      8.27 o
   4   1   2      724.87      767.66     13.10 o
   5   1   2      133.63      156.38      6.88 o
   6   1   2      748.56      766.21     16.19 o
   7   1   2       26.44       28.32      4.92 o
   8   1   2        6.98        5.03      4.43 o
   9   1   2       18.20       23.70      6.39 o
  -8   2   2        5.16        5.10      4.90 o
  -7   2   2       24.19       35.14      6.34 o
  -6   2   2       59.90       63.81      5.16 o
  -5   2   2       13.54       17.10      2.91 o
  -4   2   2      513.30      491.23      7.65 o
  -3   2   2       31.84       50.37      2.40 o
  -2   2   2     2927.04     2921.03     16.15 o
  -1   2   2      724.05      743.50      7.10 o
   0   2   2      621.89      643.19      6.28 o
   1   2   2      173.54      160.10      2.55 o
   2   2   2      300.64      293.86      4.51 o
   3   2   2       34.46       30.65      2.16 o
   4   2   2       71.72       60.07      3.86 o
   5   2   2      303.30      312.44      7.98 o
   6   2   2      206.77      203.76      8.66 o
   7   2   2       29.62       34.83      4.79 o
   8   2   2       18.51       29.00      5.29 o
  -8   3   2      212.31      234.16     12.83 o
  -7   3   2       14.70       15.21      4.72 o
  -6   3   2      875.17      840.00     20.16 o
  -5   3   2        4.76        8.51      3.04 o
  -4   3   2      521.33      541.74      8.09 o
  -3   3   2      239.58      263.51      4.44 o
  -2   3   2       30.63       25.48      1.61 o
  -1   3   2      711.34      743.59      6.80 o
   0   3   2      184.49      200.58      3.45 o
   1   3   2       28.42       29.57      1.44 o
   2   3   2     3076.38     3101.57     20.87 o
   3   3   2       38.51       43.63      3.28 o
   4   3   2      377.70      358.68      9.48 o
   5   3   2      197.82      183.62      9.31 o
   6   3   2      126.49      133.20      8.45 o
   7   3   2       49.57       42.08      6.39 o
   8   3   2      227.64      202.90     13.40 o
  -7   4   2        0.12        7.70      5.14 o
  -6   4   2       27.08       29.99      4.71 o
  -5   4   2       14.00       11.97      3.00 o
  -4   4   2       47.79       45.85      3.45 o
  -3   4   2      288.53      305.96      7.40 o
  -2   4   2      569.90      518.88      8.54 o
  -1   4   2       71.03       68.73      2.98 o
   0   4   2       14.87       11.63      1.02 o
   1   4   2      366.49      387.23      5.77 o
   2   4   2       45.25       45.51      2.82 o
   3   4   2        7.84        3.41      2.14 o
   4   4   2       34.85       28.33      3.72 o
   5   4   2       76.05       81.93      6.53 o
   6   4   2       35.65       45.51      5.51 o
   7   4   2        3.67       12.35      4.67 o
  -6   5   2      122.42      134.52      9.11 o
  -5   5   2       71.37       71.63      6.44 o
  -4   5   2       71.92       72.49      6.74 o
  -3   5   2      245.97      240.06      8.90 o
  -2   5   2      122.88      121.61      6.10 o
  -1   5   2       50.21       48.11      2.95 o
   0   5   2       44.85       41.88      2.76 o
   1   5   2        4.05        4.50      1.89 o
   2   5   2       83.09       83.18      4.76 o
   3   5   2       42.25       43.24      3.82 o
   4   5   2       37.56       34.93      4.24 o
   5   5   2        0.31        3.53      3.43 o
   6   5   2       29.80       35.29      5.19 o
  -5   6   2        0.05        0.59      4.44 o
  -4   6   2        1.18        2.36      3.63 o
  -3   6   2       23.57       28.58      5.06 o
  -2   6   2      257.53      265.46     11.91 o
  -1   6   2       26.69       37.35      3.99 o
   0   6   2      175.50      173.98      9.41 o
   1   6   2        0.03        3.33      3.21 o
   2   6   2       14.34       11.71      3.49 o
   3   6   2        0.48       -0.98      3.07 o
   4   6   2       73.60       66.29      6.29 o
  -1   7   2        1.03       -0.23      3.65 o
   0   7   2       18.37       17.62      4.77 o
   1   7   2       95.33      105.95     12.17 o
  -9   0   3       47.99       46.62      8.83 o
  -7   0   3       68.28       76.88      9.47 o
  -5   0   3      498.96      503.31     13.06 o
  -3   0   3     2723.63     2610.42     41.90 o
  -1   0   3      598.28      613.70      7.42 o
   1   0   3     2220.41     2192.94     14.91 o
   3   0   3     1522.54     1502.69     25.01 o
   5   0   3      211.39      194.82      9.07 o
   7   0   3      310.51      294.86     17.71 o
   9   0   3       28.76       35.93      9.59 o
  -9   1   3       23.87       26.95      6.12 o
  -8   1   3        5.26        1.49      4.29 o
  -7   1   3        4.09        7.06      3.64 o
  -6   1   3      177.44      190.65      7.61 o
  -5   1   3      210.24      191.21      8.53 o
  -4   1   3      135.66      148.78      4.79 o
  -3   1   3      172.18      152.54      3.28 o
  -2   1   3     1867.95     1954.53     10.03 o
  -1   1   3     1360.07     1460.85      7.69 o
   0   1   3      112.51      106.31      1.62 o
   1   1   3     3266.51     3306.63     16.39 o
   2   1   3      259.19      270.27      4.16 o
   3   1   3      117.68      134.01      3.90 o
   4   1   3     1174.97     1233.22     18.22 o
   5   1   3       74.90       76.75      5.11 o
   6   1   3      175.38      178.44      8.86 o
   7   1   3      536.25      515.12     18.40 o
   8   1   3       50.32       47.58      6.88 o
  -8   2   3       21.61       18.84      5.48 o
  -7   2   3      299.64      317.12     11.24 o
  -6   2   3       98.12      109.71      5.63 o
  -5   2   3        1.35        0.89      2.28 o
  -4   2   3      285.40      277.33      5.35 o
  -3   2   3     2691.01     2780.47     15.68 o
  -2   2   3      232.94      234.87      3.33 o
  -1   2   3      795.23      853.57      9.43 o
   0   2   3      407.82      416.21      3.95 o
   1   2   3       14.81       16.19      1.02 o
   2   2   3      330.11      322.73      5.35 o
   3   2   3      192.64      165.39      4.77 o
   4   2   3       77.77       77.07      3.79 o
   5   2   3     2731.67     2681.48     30.10 o
   6   2   3      595.94      569.94     12.74 o
   7   2   3        2.79        9.10      3.60 o
   8   2   3       21.92       15.25      4.38 o
  -8   3   3       32.13       41.65      6.58 o
  -7   3   3        9.20        9.15      4.69 o
  -6   3   3        7.79        7.63      3.56 o
  -5   3   3        3.86        2.17      3.04 o
  -4   3   3        9.25        9.25      3.85 o
  -3   3   3       90.32       85.82      2.74 o
  -2   3   3        6.64        5.54      0.95 o
  -1   3   3      131.13      100.42      3.05 o
   0   3   3      180.90      198.07      3.97 o
   1   3   3     2010.41     1992.63     12.79 o
   2   3   3      510.88      524.93      7.76 o
   3   3   3      196.47      189.44      7.28 o
   4   3   3      134.12      135.57      6.84 o
   5   3   3        2.54        4.45      3.69 o
   6   3   3       44.48       43.73      5.41 o
   7   3   3       39.32       34.95      6.16 o
   8   3   3        1.21        4.75      5.10 o
  -7   4   3        3.60        7.37      4.82 o
  -6   4   3      116.10      101.60      7.20 o
  -5   4   3       24.02       27.06      3.78 o
  -4   4   3      161.10      150.05      7.25 o
  -3   4   3       85.24       97.82      3.80 o
  -2   4   3       15.68       15.54      1.29 o
  -1   4   3       33.51       34.78      2.19 o
   0   4   3      232.95      236.27      5.10 o
   1   4   3      593.40      605.07      7.35 o
   2   4   3      141.45      135.88      4.12 o
   3   4   3       10.68       10.08      2.18 o
   4   4   3       43.96       42.52      4.34 o
   5   4   3      988.15      942.98     20.32 o
   6   4   3       21.92       27.15      4.62 o
   7   4   3      142.63      146.62     10.29 o
  -6   5   3        6.38        6.78      4.02 o
  -5   5   3      180.43      179.91      9.71 o
  -4   5   3      118.76      105.27      6.55 o
  -3   5   3      110.08      118.42      6.05 o
  -2   5   3        0.29        0.72      1.98 o
  -1   5   3       55.16       52.99      3.19 o
   0   5   3      336.78      348.05      8.14 o
   1   5   3      784.13      771.28     12.39 o
   2   5   3       44.05       46.19      3.61 o
   3   5   3      110.11      103.86      5.94 o
   4   5   3      172.99      150.13      8.18 o
   5   5   3        6.52        6.50      3.18 o
   6   5   3       28.37       22.17      4.51 o
  -4   6   3       24.28       29.11      5.02 o
  -3   6   3       57.95       50.00      6.03 o
  -2   6   3       16.07       23.10      4.18 o
  -1   6   3        3.72        6.47      3.94 o
   0   6   3       44.52       40.84      4.25 o
   1   6   3        2.20        1.74      2.71 o
   2   6   3      101.21       85.68      6.42 o
   3   6   3       66.29       71.07      6.84 o
   4   6   3       52.11       55.73      5.94 o
  -1   7   3       17.10       20.66      5.14 o
   0   7   3       25.92       45.48      6.43 o
   1   7   3       55.38       61.79      9.47 o
  -8   0   4        8.17       15.67      6.01 o
  -6   0   4      285.22      315.26     11.40 o
  -4   0   4      785.35      767.58     15.30 o
  -2   0   4     8959.00     8462.45     72.00 o
   2   0   4      458.88      387.88      7.49 o
   4   0   4       22.91       40.61      3.86 o
   6   0   4        3.14        2.81      5.05 o
   8   0   4      266.25      260.90     18.63 o
  -9   1   4        2.00        5.09      4.60 o
  -8   1   4       76.78       89.25      7.41 o
  -7   1   4       48.06       41.24      5.28 o
  -6   1   4      249.30      250.29      8.83 o
  -5   1   4      185.73      204.77      6.20 o
  -4   1   4      287.82      284.81      6.05 o
  -3   1   4      186.34      204.22      3.90 o
  -2   1   4     1981.84     1957.17     10.34 o
  -1   1   4     3662.47     3470.28     11.94 o
   0   1   4      734.50      792.61      4.38 o
   1   1   4     1462.89     1468.27      7.83 o
   2   1   4      635.34      639.15      7.00 o
   3   1   4      313.71      328.38      6.88 o
   4   1   4     1442.32     1443.47     20.03 o
   5   1   4      869.30      893.66     17.43 o
   6   1   4        0.14        5.75      3.43 o
   7   1   4        4.32       15.05      4.44 o
   8   1   4      120.22      108.62      8.11 o
  -8   2   4        2.25        6.89      4.39 o
  -7   2   4       28.29       30.71      4.65 o
  -6   2   4        2.55        4.99      2.48 o
  -5   2   4        4.24        3.55      2.00 o
  -4   2   4     1637.59     1680.20     14.14 o
  -3   2   4       28.79       34.15      1.83 o
  -2   2   4       80.87       66.08      2.25 o
  -1   2   4        1.45        1.67      0.76 o
   0   2   4     1036.48     1009.27      8.82 o
   1   2   4       53.82       69.47      1.84 o
   2   2   4     1231.82     1186.62     13.28 o
   3   2   4      324.41      348.17      7.64 o
   4   2   4     1175.65     1195.83     14.68 o
   5   2   4      184.32      196.66      7.50 o
   6   2   4      324.72      301.07     10.01 o
   7   2   4      360.19      340.03     12.73 o
   8   2   4      190.60      185.05     11.39 o
  -8   3   4      156.42      159.93     10.58 o
  -7   3   4       27.79       25.25      4.88 o
  -6   3   4      396.18      390.48     12.43 o
  -5   3   4        9.30        7.01      3.03 o
  -4   3   4      371.39      366.57      6.79 o
  -3   3   4        6.08        4.79      1.06 o
  -2   3   4       52.76       66.23      2.29 o
  -1   3   4      298.35      285.83      4.65 o
   0   3   4     1504.29     1534.45     11.02 o
   1   3   4      285.84      313.92      4.41 o
   2   3   4       95.33       93.50      3.62 o
   3   3   4        2.86        5.86      2.68 o
   4   3   4      166.31      158.91      7.44 o
   5   3   4       47.00       48.92      7.40 o
   6   3   4      741.63      672.04     18.79 o
   7   3   4       39.06       24.85      5.46 o
   8   3   4       11.88        4.67      5.00 o
  -7   4   4        0.41        1.12      4.48 o
  -6   4   4       12.21       17.48      4.08 o
  -5   4   4       67.45       64.51      5.23 o
  -4   4   4      613.79      592.66     13.15 o
  -3   4   4       82.10       82.77      3.73 o
  -2   4   4        5.98        6.24      1.17 o
  -1   4   4      449.41      456.02      7.46 o
   0   4   4      151.44      142.07      3.68 o
   1   4   4       12.39       13.04      1.31 o
   2   4   4      143.20      150.21      4.69 o
   3   4   4        4.54        2.94      2.28 o
   4   4   4      344.22      335.22     11.37 o
   5   4   4        7.12       14.25      3.64 o
   6   4   4        0.78        1.28      2.92 o
   7   4   4      140.91      146.76      9.39 o
  -6   5   4       51.46       50.48      6.15 o
  -5   5   4       40.30       32.39      4.27 o
  -4   5   4       21.31       21.00      3.64 o
  -3   5   4        0.08        1.92      2.55 o
  -2   5   4      212.07      218.60      7.23 o
  -1   5   4       63.76       59.86      3.56 o
   0   5   4      340.32      341.24      7.47 o
   1   5   4        2.41        2.44      2.42 o
   2   5   4       36.39       34.29      3.64 o
   3   5   4       12.63       14.74      2.72 o
   4   5   4       77.02       72.87      5.67 o
   5   5   4       12.49        9.98      2.88 o
   6   5   4       15.97       20.31      3.86 o
  -4   6   4      149.09      163.97     10.50 o
  -3   6   4        5.21        3.22      3.39 o
  -2   6   4      243.33      252.90     11.71 o
  -1   6   4      388.78      385.83     13.28 o
   0   6   4       14.73       11.96      2.94 o
   1   6   4      150.15      142.99      8.49 o
   2   6   4       50.33       48.47      5.40 o
   3   6   4        0.00       -1.42      3.34 o
   4   6   4        2.66        0.30      3.24 o
  -1   7   4       46.66       41.69      9.13 o
   0   7   4       13.80       23.55      5.49 o
   1   7   4       31.16       21.10     13.41 o
  -9   0   5       41.57       41.85      8.91 o
  -7   0   5      781.41      777.07     27.39 o
  -5   0   5      628.48      641.73     17.66 o
  -3   0   5      139.78      134.61      4.95 o
  -1   0   5    11191.44     9918.57     47.47 o
   1   0   5       70.35       78.14      4.20 o
   3   0   5     1835.91     1777.32     24.18 o
   5   0   5       72.32       57.42      5.18 o
   7   0   5       98.38       97.87     11.21 o
  -9   1   5        0.03       -0.52      4.51 o
  -8   1   5       44.42       37.26      5.76 o
  -7   1   5       30.19       30.22      4.54 o
  -6   1   5        0.02        3.40      2.92 o
  -5   1   5       48.94       47.42      3.20 o
  -4   1   5       12.66       12.27      1.76 o
  -3   1   5      774.48      720.75      7.00 o
  -2   1   5      624.90      670.91      5.87 o
  -1   1   5    15803.84    13532.11     71.87 o
   0   1   5      169.26      187.53      2.31 o
   1   1   5      231.43      208.22      3.25 o
   2   1   5       27.03       29.06      1.84 o
   3   1   5      750.75      743.16      9.27 o
   4   1   5      123.84      110.00      6.18 o
   5   1   5       43.23       42.77      3.12 o
   6   1   5        8.01        9.05      2.81 o
   7   1   5      904.87      854.07     18.53 o
   8   1   5        4.96       12.37      4.38 o
  -8   2   5       21.24       21.36      4.55 o
  -7   2   5      286.48      293.75     11.68 o
  -6   2   5        7.84       10.80      2.54 o
  -5   2   5      207.15      213.92      6.06 o
  -4   2   5      724.54      732.23      9.38 o
  -3   2   5      315.13      310.48      4.53 o
  -2   2   5       39.38       29.50      1.31 o
  -1   2   5        5.20        5.10      1.29 o
   0   2   5        0.20        0.30      0.59 o
   1   2   5      776.29      834.03      8.08 o
   2   2   5       43.42       50.17      2.06 o
   3   2   5     2738.13     2724.01     28.22 o
   4   2   5      107.94      103.91      5.06 o
   5   2   5      404.37      407.65     11.24 o
   6   2   5        8.96        5.45      2.77 o
   7   2   5      178.70      175.40      9.47 o
   8   2   5        0.75        5.61      6.98 o
  -8   3   5        6.86       10.73      5.24 o
  -7   3   5       42.20       35.06      5.77 o
  -6   3   5        0.45       -2.47      2.82 o
  -5   3   5       12.55        8.46      2.86 o
  -4   3   5        5.79        7.41      2.88 o
  -3   3   5        0.63        1.46      0.82 o
  -2   3   5       60.03       45.23      1.98 o
  -1   3   5     1458.86     1433.27     12.02 o
   0   3   5      115.58      123.43      3.24 o
   1   3   5      470.29      464.66      5.64 o
   2   3   5      115.15      124.79      4.25 o
   3   3   5      279.23      291.05      9.71 o
   4   3   5      165.95      160.99     10.16 o
   5   3   5        1.31        8.63      4.91 o
   6   3   5        0.43       -1.74      3.36 o
   7   3   5       89.30       74.26      6.90 o
   8   3   5      138.44      130.77      9.86 o
  -7   4   5        5.39        7.52      4.32 o
  -6   4   5       87.17       88.70      6.87 o
  -5   4   5       44.10       47.06      5.28 o
  -4   4   5       76.46       77.06      5.14 o
  -3   4   5       84.26       80.14      4.61 o
  -2   4   5        0.58        0.27      1.80 o
  -1   4   5      519.46      544.51      8.34 o
   0   4   5      247.57      246.52      5.09 o
   1   4   5       42.76       41.98      2.05 o
   2   4   5       37.19       36.21      2.62 o
   3   4   5     1742.13     1702.75     19.97 o
   4   4   5      138.35      143.48      7.31 o
   5   4   5      246.50      246.35     10.72 o
   6   4   5       37.29       36.39      4.95 o
   7   4   5       60.13       77.11      7.07 o
  -6   5   5       18.60       16.43      3.73 o
  -5   5   5        7.76        7.15      3.17 o
  -4   5   5       83.70       81.55      6.09 o
  -3   5   5       89.10       78.79      5.23 o
  -2   5   5     1149.94     1187.33     17.25 o
  -1   5   5      642.27      674.22     11.28 o
   0   5   5      130.29      127.53      4.86 o
   1   5   5       87.34       84.52      4.75 o
   2   5   5      582.39      583.10     14.78 o
   3   5   5        1.93       -0.81      2.62 o
   4   5   5       30.66       28.79      4.10 o
   5   5   5       31.63       20.30      3.78 o
   6   5   5        3.59        5.19      3.90 o
  -4   6   5       16.05       19.30      5.50 o
  -3   6   5      174.87      181.22     11.93 o
  -2   6   5        6.88        6.79      3.04 o
  -1   6   5      361.70      340.73     12.60 o
   0   6   5        2.25        3.78      3.03 o
   1   6   5       96.96       99.06      6.87 o
   2   6   5      304.73      338.50     13.84 o
   3   6   5       93.96       99.79      8.06 o
   4   6   5       15.26       20.81      4.35 o
  -1   7   5       72.72       60.06     10.20 o
   0   7   5       67.40       75.09     10.09 o
   1   7   5        7.96        7.24      4.96 o
  -8   0   6      167.24      143.17     13.37 o
  -6   0   6        4.63        9.03      4.21 o
  -4   0   6     1052.59     1131.01     25.12 o
  -2   0   6     3554.83     3549.82     42.51 o
   0   0   6      397.01      371.92      6.84 o
   2   0   6     1744.62     1760.54     40.03 o
   4   0   6       51.48       40.58      4.60 o
   6   0   6       60.96       62.79      5.55 o
   8   0   6       61.84       60.71      9.48 o
  -9   1   6       60.75       66.40      7.75 o
  -8   1   6      219.95      220.82     12.01 o
  -7   1   6       52.79       65.78      6.28 o
  -6   1   6       66.47       57.92      4.29 o
  -5   1   6       16.24       12.70      2.29 o
  -4   1   6       59.72       63.41      3.16 o
  -3   1   6       74.18       76.89      2.54 o
  -2   1   6     1212.93     1185.04      9.77 o
  -1   1   6     1148.74     1159.20      9.39 o
   0   1   6      146.13      152.25      2.25 o
   1   1   6     1027.53     1014.48      9.61 o
   2   1   6      976.52      953.76      9.02 o
   3   1   6      461.82      504.47      8.40 o
   4   1   6      913.01      861.91     13.91 o
   5   1   6       34.36       34.98      2.70 o
   6   1   6       68.37       66.44      5.18 o
   7   1   6       27.88       33.56      5.15 o
   8   1   6      315.18      317.06     13.38 o
  -8   2   6       13.81       18.60      4.81 o
  -7   2   6      115.87      128.23      8.04 o
  -6   2   6      172.13      170.83      6.46 o
  -5   2   6        2.22        1.06      2.08 o
  -4   2   6      277.22      267.36      5.44 o
  -3   2   6      189.13      202.10      3.58 o
  -2   2   6      447.00      452.06      4.83 o
  -1   2   6      224.37      266.10      3.60 o
   0   2   6      129.03      117.11      2.16 o
   1   2   6       46.31       67.84      2.31 o
   2   2   6      121.81      118.04      2.98 o
   3   2   6       12.57       11.95      1.79 o
   4   2   6      107.26      107.89      5.82 o
   5   2   6       64.15       59.26      4.78 o
   6   2   6      149.51      141.24      7.09 o
   7   2   6       18.68       28.97      5.54 o
   8   2   6        6.02       16.10      4.64 o
  -8   3   6      148.81      156.29     10.60 o
  -7   3   6       18.46       13.83      4.73 o
  -6   3   6       57.35       51.76      5.24 o
  -5   3   6       32.38       31.41      3.65 o
  -4   3   6       83.89       77.80      3.04 o
  -3   3   6       13.55       13.32      1.17 o
  -2   3   6       14.02        9.21      1.38 o
  -1   3   6      104.35      120.72      3.37 o
   0   3   6      665.21      692.32      7.33 o
   1   3   6      324.16      303.51      5.23 o
   2   3   6       33.51       28.63      2.23 o
   3   3   6        7.71        7.92      3.22 o
   4   3   6      374.58      375.73      8.11 o
   5   3   6      209.88      199.23      9.18 o
   6   3   6       95.72       76.10      8.02 o
   7   3   6        2.25       -0.47      3.94 o
  -7   4   6        0.51        3.51      4.36 o
  -6   4   6      124.28      131.17      8.32 o
  -5   4   6      198.39      199.07      8.84 o
  -4   4   6      503.31      510.46     13.01 o
  -3   4   6       17.78       17.37      2.56 o
  -2   4   6        1.82        1.48      1.72 o
  -1   4   6      545.97      565.59      9.79 o
   0   4   6      585.55      585.22      8.48 o
   1   4   6       66.61       71.67      3.55 o
   2   4   6        0.02        0.74      1.51 o
   3   4   6        0.29        3.17      2.43 o
   4   4   6        0.06        2.00      3.06 o
   5   4   6        1.53        6.67      5.07 o
   6   4   6        6.86        4.96      2.95 o
   7   4   6       81.80       94.82      7.15 o
  -6   5   6        6.44        6.39      3.63 o
  -5   5   6        5.26        3.37      2.92 o
  -4   5   6      231.06      223.46      9.41 o
  -3   5   6        8.54       11.35      2.61 o
  -2   5   6      135.66      139.81      7.01 o
  -1   5   6      389.83      381.19      8.98 o
   0   5   6       42.37       44.96      3.40 o
   1   5   6       49.94       49.80      4.20 o
   2   5   6        7.29       10.80      3.29 o
   3   5   6       49.70       39.61      4.59 o
   4   5   6       74.15       71.66      6.13 o
   5   5   6        8.06        6.09      3.38 o
   6   5   6        2.92        4.24      4.15 o
  -4   6   6       13.59       23.01      4.58 o
  -3   6   6      195.35      199.01     12.60 o
  -2   6   6      152.12      171.98     11.27 o
  -1   6   6        2.35        1.08      5.16 o
   0   6   6       71.61       89.91     10.23 o
   1   6   6        0.01        1.26      2.79 o
   2   6   6        9.42        9.58      3.70 o
   3   6   6       29.05       27.29      4.77 o
   4   6   6       23.17       20.40      4.54 o
   0   7   6        0.60       -0.16      7.25 o
  -9   0   7       18.14       17.63      9.11 o
  -7   0   7      637.27      619.77     24.55 o
  -5   0   7      445.32      449.02     14.78 o
  -3   0   7      505.41      526.58     12.54 o
  -1   0   7     2251.16     2259.27     53.11 o
   1   0   7     5890.76     5807.25     97.23 o
   3   0   7      246.47      327.60     15.57 o
   5   0   7      435.06      435.97     14.25 o
   7   0   7       18.65       14.15      5.59 o
  -9   1   7        0.12       -0.90      4.14 o
  -8   1   7      124.16      135.59      9.63 o
  -7   1   7        4.93        5.38      3.61 o
  -6   1   7       35.29       29.83      3.29 o
  -5   1   7      895.83      885.21     12.89 o
  -4   1   7        1.78        7.12      1.82 o
  -3   1   7     1623.58     1532.94     11.85 o
  -2   1   7       29.81       27.83      1.54 o
  -1   1   7     7554.97     7263.91     40.59 o
   0   1   7       51.20       64.51      1.59 o
   1   1   7      473.73      501.01      6.38 o
   2   1   7       27.35       26.57      2.07 o
   3   1   7        2.46        2.40      1.77 o
   4   1   7       19.10       20.32      1.90 o
   5   1   7      720.63      707.14     11.93 o
   6   1   7        2.97        2.84      2.61 o
   7   1   7      314.12      298.63     12.75 o
   8   1   7        0.19        0.98      4.30 o
  -8   2   7       63.83       75.43      7.41 o
  -7   2   7       65.96       78.25      6.77 o
  -6   2   7        2.22        2.28      2.46 o
  -5   2   7      466.77      497.03      8.91 o
  -4   2   7       84.23       72.64      3.44 o
  -3   2   7        9.61        6.15      1.08 o
  -2   2   7      532.47      506.12      5.38 o
  -1   2   7        0.91        1.65      0.73 o
   0   2   7     1350.32     1384.81     12.54 o
   1   2   7     5061.86     5174.25     34.14 o
   2   2   7      413.11      451.47      6.01 o
   3   2   7      861.79      847.52      9.79 o
   4   2   7      159.38      159.70      6.65 o
   5   2   7      297.21      292.41     10.04 o
   6   2   7        5.20        3.77      3.93 o
   7   2   7      128.71      133.72      7.90 o
   8   2   7       70.83       71.38      7.89 o
  -8   3   7        1.80        6.46      5.01 o
  -7   3   7      116.68      104.37      7.79 o
  -6   3   7       24.51       18.39      3.66 o
  -5   3   7       50.96       50.72      5.39 o
  -4   3   7      393.97      386.14      7.70 o
  -3   3   7      785.12      791.32      9.07 o
  -2   3   7       67.55       61.54      2.43 o
  -1   3   7        5.95        1.05      1.02 o
   0   3   7      166.56      177.14      3.93 o
   1   3   7     1050.31     1138.77     10.63 o
   2   3   7      351.02      329.85      5.95 o
   3   3   7        5.07        3.50      2.56 o
   4   3   7      473.55      513.05     10.17 o
   5   3   7      260.15      267.80      9.87 o
   6   3   7       16.87        9.12      3.18 o
   7   3   7       13.01        3.63      4.07 o
  -7   4   7       76.95       91.46      8.49 o
  -6   4   7        1.28        2.30      4.35 o
  -5   4   7        0.44        4.39      2.96 o
  -4   4   7      405.12      390.67     11.49 o
  -3   4   7       79.60       70.76      4.65 o
  -2   4   7        0.27       -0.71      1.69 o
  -1   4   7      264.20      254.29      6.99 o
   0   4   7       43.52       34.93      2.22 o
   1   4   7     2235.05     2211.47     18.57 o
   2   4   7      119.73      105.03      4.73 o
   3   4   7       49.85       44.74      3.41 o
   4   4   7      373.37      384.92     12.43 o
   5   4   7      829.56      824.30     18.01 o
   6   4   7       31.83       28.79      4.28 o
   7   4   7       14.95       11.85      4.05 o
  -6   5   7        7.24        4.64      3.76 o
  -5   5   7      102.78       85.42      6.86 o
  -4   5   7       80.93       88.86      6.23 o
  -3   5   7      195.36      215.49      8.87 o
  -2   5   7        6.01        2.51      2.59 o
  -1   5   7       11.95       12.74      2.22 o
   0   5   7      267.36      297.04      8.75 o
   1   5   7      428.12      429.88     11.79 o
   2   5   7       16.99       12.75      2.86 o
   3   5   7       50.48       47.92      5.21 o
   4   5   7       22.50       23.10      3.68 o
   5   5   7      151.61      162.18      9.55 o
   6   5   7       41.75       33.36      5.26 o
  -4   6   7       55.94       79.34      7.68 o
  -3   6   7      236.59      234.74     13.65 o
  -2   6   7       15.66       12.91      3.61 o
  -1   6   7      208.43      194.54     10.63 o
   0   6   7       49.96       66.26      7.75 o
   1   6   7        2.45        4.23      3.38 o
   2   6   7       52.93       63.41      6.31 o
   3   6   7        3.63        2.42      3.69 o
   4   6   7      188.72      213.51     12.22 o
  -8   0   8      193.97      198.69     15.62 o
  -6   0   8      141.68      133.07      9.57 o
  -4   0   8        7.45        7.12      2.61 o
  -2   0   8     1840.20     1907.75     30.33 o
   0   0   8      239.70      208.53      5.49 o
   2   0   8     2143.03     2230.74     37.92 o
   4   0   8      562.93      603.20     23.77 o
   6   0   8      258.33      242.12     11.23 o
   8   0   8       95.04      106.33     15.32 o
  -8   1   8        0.62       -2.34      4.59 o
  -7   1   8       11.53       15.38      3.60 o
  -6   1   8      473.88      450.92     10.23 o
  -5   1   8       14.41       12.65      2.72 o
  -4   1   8       23.16       22.09      2.33 o
  -3   1   8      180.59      173.75      4.36 o
  -2   1   8       17.96       12.89      1.44 o
  -1   1   8      401.52      435.74      5.14 o
   0   1   8      348.64      325.76      3.50 o
   1   1   8        1.25        3.57      1.22 o
   2   1   8      470.84      470.73      8.44 o
   3   1   8     1197.49     1299.41     15.35 o
   4   1   8     1186.28     1112.25     19.63 o
   5   1   8        3.76        3.21      1.36 o
   6   1   8      480.07      443.93     12.82 o
   7   1   8        7.49        1.13      3.56 o
   8   1   8       38.02       25.17      6.20 o
  -8   2   8       15.68       25.56      5.04 o
  -7   2   8      420.06      406.32     12.80 o
  -6   2   8      135.76      146.25      6.71 o
  -5   2   8       21.62       16.91      2.01 o
  -4   2   8        0.72        0.63      1.38 o
  -3   2   8      786.64      809.39      8.49 o
  -2   2   8      823.37      773.33      7.25 o
  -1   2   8       17.26       15.90      1.26 o
   0   2   8      598.54      632.18      6.00 o
   1   2   8       70.59       69.63      2.37 o
   2   2   8        3.07        3.11      1.36 o
   3   2   8      196.18      199.53      5.07 o
   4   2   8      212.92      225.52      6.95 o
   5   2   8      325.26      320.37     10.59 o
   6   2   8      151.06      145.90      7.43 o
   7   2   8       27.72       31.88      5.24 o
   8   2   8      143.29      147.31     10.97 o
  -8   3   8      115.59      100.76      8.47 o
  -7   3   8       10.80        6.45      3.99 o
  -6   3   8        0.65        3.14      2.96 o
  -5   3   8       81.76       72.49      5.00 o
  -4   3   8       27.70       34.85      2.86 o
  -3   3   8       73.19       80.36      3.07 o
  -2   3   8      350.28      367.58      6.33 o
  -1   3   8       31.19       42.61      2.47 o
   0   3   8       15.87       13.48      1.34 o
   1   3   8      266.92      268.89      5.41 o
   2   3   8      150.36      134.42      4.05 o
   3   3   8       14.88       10.46      2.51 o
   4   3   8     1044.29     1055.54     14.13 o
   5   3   8      105.67      101.11      6.86 o
   6   3   8        0.17       -1.60      3.42 o
   7   3   8       38.71       31.03      5.16 o
  -7   4   8        6.69       10.14      4.70 o
  -6   4   8      154.09      158.59      8.48 o
  -5   4   8       71.32       71.05      5.69 o
  -4   4   8       27.96       25.74      3.58 o
  -3   4   8        1.67       -2.29      2.12 o
  -2   4   8      621.49      631.98     10.22 o
  -1   4   8       40.11       34.62      2.52 o
   0   4   8      251.69      237.10      5.88 o
   1   4   8       92.77       85.00      3.28 o
   2   4   8       36.87       40.57      3.61 o
   3   4   8        2.27        8.92      3.26 o
   4   4   8       71.56       60.51      4.73 o
   5   4   8       54.99       60.03      5.27 o
   6   4   8       39.34       38.63      4.50 o
   7   4   8       23.54       19.50      4.08 o
  -6   5   8       67.94       61.30      6.23 o
  -5   5   8       18.96       16.03      3.59 o
  -4   5   8        1.92        4.28      2.57 o
  -3   5   8       93.79       95.40      6.14 o
  -2   5   8        2.90        0.21      2.28 o
  -1   5   8       23.49       23.23      2.78 o
   0   5   8        4.76        4.21      2.06 o
   1   5   8        0.18       -1.16      2.63 o
   2   5   8       74.13       78.84      5.68 o
   3   5   8       90.32       70.79      6.21 o
   4   5   8       13.64       11.15      3.53 o
   5   5   8       43.78       44.10      5.36 o
  -4   6   8      190.90      198.56     16.77 o
  -3   6   8        3.76        4.27      3.92 o
  -2   6   8        0.09       -0.97      3.76 o
  -1   6   8       67.40       69.88      6.68 o
   0   6   8       57.90       70.87      8.40 o
   1   6   8      100.08      105.23      8.07 o
   2   6   8       30.21       32.82      4.94 o
   3   6   8        0.23       -0.15      4.14 o
   4   6   8       73.41       74.55      7.49 o
  -7   0   9       61.03       63.81      7.41 o
  -5   0   9      307.41      297.85     12.38 o
  -3   0   9      209.59      191.49      8.00 o
  -1   0   9      237.09      266.83      9.20 o
   1   0   9     3093.71     3000.62     33.89 o
   3   0   9       36.29       67.24      8.11 o
   5   0   9      154.42      164.61     20.57 o
   7   0   9        2.65        6.33      7.65 o
  -8   1   9       29.72       42.37      6.75 o
  -7   1   9       27.26       35.29      4.56 o
  -6   1   9        0.01       -0.94      2.27 o
  -5   1   9     1232.69     1169.10     15.06 o
  -4   1   9       50.53       69.71      3.63 o
  -3   1   9     2980.44     2901.54     18.31 o
  -2   1   9     1062.46     1055.60     12.30 o
  -1   1   9      296.47      284.16      4.62 o
   0   1   9      405.36      439.92      4.25 o
   1   1   9     2515.25     2603.30     19.16 o
   2   1   9      157.10      173.82      5.49 o
   3   1   9      963.40      970.79     13.77 o
   4   1   9      372.80      372.75      9.32 o
   5   1   9      229.35      195.88      9.11 o
   6   1   9        4.56        1.87      2.72 o
   7   1   9      100.84       99.57      8.54 o
   8   1   9        9.26        1.29      5.07 o
  -8   2   9        0.47        5.38      4.47 o
  -7   2   9      317.64      327.96     10.58 o
  -6   2   9       26.03       25.38      3.36 o
  -5   2   9      152.66      158.90      5.27 o
  -4   2   9        2.41        2.75      1.23 o
  -3   2   9      103.63      101.50      3.35 o
  -2   2   9      833.00      895.30      8.40 o
  -1   2   9     1237.65     1253.03      9.35 o
   0   2   9      405.22      471.65      5.67 o
   1   2   9     1176.06     1126.10     11.33 o
   2   2   9       13.18       16.19      2.35 o
   3   2   9      756.35      753.37     11.96 o
   4   2   9      438.85      425.27      7.47 o
   5   2   9      306.47      320.46     10.64 o
   6   2   9      658.68      634.17     14.96 o
   7   2   9       37.43       36.65      5.10 o
   8   2   9       10.09       16.12      7.04 o
  -8   3   9        4.08       -0.55      6.05 o
  -7   3   9        1.83       -1.12      2.90 o
  -6   3   9      211.46      220.82      9.57 o
  -5   3   9      191.25      198.66      7.99 o
  -4   3   9       94.30      103.60      4.64 o
  -3   3   9       13.58       10.44      1.69 o
  -2   3   9     1317.12     1324.45     12.53 o
  -1   3   9     1019.49     1038.77     11.94 o
   0   3   9      103.27       99.03      2.94 o
   1   3   9      117.57      110.65      3.65 o
   2   3   9      389.45      366.83     12.78 o
   3   3   9     1184.03     1201.50     14.63 o
   4   3   9      639.18      619.85     13.37 o
   5   3   9      410.34      401.70     13.04 o
   6   3   9      331.14      316.03     11.62 o
   7   3   9      354.04      349.43     13.08 o
  -7   4   9       36.75       48.96      5.90 o
  -6   4   9      148.60      128.12      7.75 o
  -5   4   9      333.36      324.82     11.29 o
  -4   4   9       26.29       26.49      3.47 o
  -3   4   9      393.34      369.56      9.63 o
  -2   4   9        0.02        1.07      1.39 o
  -1   4   9      636.57      648.61      9.78 o
   0   4   9       92.94       90.61      5.29 o
   1   4   9        8.86        6.14      1.87 o
   2   4   9      542.99      549.63     11.90 o
   3   4   9     2303.99     2218.51     25.15 o
   4   4   9      104.96       97.91      5.90 o
   5   4   9        0.78       -1.70      2.87 o
   6   4   9       16.87       16.29      3.49 o
  -6   5   9        0.49        1.69      3.61 o
  -5   5   9       36.77       35.90      4.14 o
  -4   5   9       66.07       70.24      5.61 o
  -3   5   9       15.57       15.23      2.87 o
  -2   5   9      129.26      134.09      6.60 o
  -1   5   9      626.39      618.26     13.65 o
   0   5   9      142.35      122.51      5.99 o
   1   5   9      341.94      321.99     12.03 o
   2   5   9       29.70       23.54      3.53 o
   3   5   9        0.08       -1.16      3.14 o
   4   5   9       77.86       67.36      6.02 o
   5   5   9       33.55       26.43      4.73 o
  -4   6   9        0.24        5.82      3.42 o
  -3   6   9       10.59       15.86      4.97 o
  -2   6   9       27.82       20.93      4.51 o
  -1   6   9       30.83       38.02      6.20 o
   0   6   9      214.68      223.76     13.89 o
   1   6   9       27.12       25.52      5.49 o
   2   6   9       41.99       63.93      7.41 o
   3   6   9       45.36       53.60      6.24 o
   4   6   9        1.68        1.42      3.50 o
  -8   0  10       11.31       25.83      7.97 o
  -6   0  10       50.50       54.00      7.24 o
  -4   0  10     3352.60     3394.84     37.34 o
  -2   0  10     1433.97     1584.84     25.28 o
   0   0  10      474.81      531.75     10.52 o
   2   0  10       36.38       36.88      7.12 o
   4   0  10        0.07       -2.73      8.38 o
   6   0  10     2239.93     2132.82     55.14 o
   8   0  10      102.13      127.63     22.89 o
  -8   1  10      705.81      747.27     21.58 o
  -7   1  10        1.83        3.19      2.68 o
  -6   1  10       75.13       72.39      4.68 o
  -5   1  10      297.08      302.52      7.96 o
  -4   1  10      136.07      132.69      4.84 o
  -3   1  10     1362.40     1437.44     14.04 o
  -2   1  10     1934.68     2087.72     14.87 o
  -1   1  10      727.96      833.99      8.63 o
   0   1  10     3137.87     3145.83     26.27 o
   1   1  10     1238.93     1381.65     11.91 o
   2   1  10     1580.07     1650.09     17.54 o
   3   1  10        2.43       10.04      5.93 o
   4   1  10      442.26      438.58     10.64 o
   5   1  10      214.28      202.28     11.42 o
   6   1  10      523.20      496.94     18.96 o
   7   1  10        4.27        2.45      4.34 o
   8   1  10       28.63       27.77     12.26 o
  -8   2  10       29.60       37.92      6.28 o
  -7   2  10       79.54       80.83      5.77 o
  -6   2  10        0.09        1.38      2.58 o
  -5   2  10      414.25      421.73      8.39 o
  -4   2  10      319.96      300.25      6.73 o
  -3   2  10       44.84       58.01      3.10 o
  -2   2  10     1168.37     1175.26     10.10 o
  -1   2  10        0.99        1.41      1.01 o
   0   2  10        2.92        0.54      0.89 o
   1   2  10      126.78      125.26      3.35 o
   2   2  10     1431.12     1574.96     16.08 o
   3   2  10      269.01      271.90      7.48 o
   4   2  10       86.65       77.72      4.73 o
   5   2  10       83.10       67.76      5.44 o
   6   2  10      430.10      419.67     13.82 o
   7   2  10        6.63        3.90      3.32 o
   8   2  10       40.21       42.08      7.52 o
  -8   3  10        1.31       -4.23      5.22 o
  -7   3  10        2.71        0.87      3.08 o
  -6   3  10        7.89        4.80      3.40 o
  -5   3  10      337.71      333.52      9.39 o
  -4   3  10        9.28       13.08      2.21 o
  -3   3  10       60.26       56.21      3.42 o
  -2   3  10       65.82       70.84      3.18 o
  -1   3  10       17.19       17.72      1.80 o
   0   3  10      563.23      538.42      7.36 o
   1   3  10        0.01        1.87      1.40 o
   2   3  10      389.02      339.54     10.06 o
   3   3  10      477.29      485.83      9.70 o
   4   3  10      485.98      464.15     12.48 o
   5   3  10       28.25       24.67      3.97 o
   6   3  10       36.64       36.64      4.27 o
   7   3  10        3.00        2.05      4.10 o
  -7   4  10        1.84        4.25      3.96 o
  -6   4  10       82.70       94.02      6.86 o
  -5   4  10       10.08       13.26      3.19 o
  -4   4  10       70.56       70.79      5.18 o
  -3   4  10      235.48      221.38      7.62 o
  -2   4  10      502.72      519.00      9.67 o
  -1   4  10       11.01       15.33      2.07 o
   0   4  10      487.89      498.68     11.72 o
   1   4  10      107.00      103.63      4.96 o
   2   4  10       74.50       71.88      4.59 o
   3   4  10        5.50       13.02      3.14 o
   4   4  10        3.33        2.20      2.46 o
   5   4  10       55.35       56.27      5.50 o
   6   4  10       28.70       28.64      4.38 o
  -6   5  10       20.65       17.97      4.13 o
  -5   5  10        5.70        5.43      3.03 o
  -4   5  10        0.06        1.08      2.55 o
  -3   5  10       45.93       43.03      4.63 o
  -2   5  10        0.44       -0.40      2.33 o
  -1   5  10      156.82      161.14      7.26 o
   0   5  10       16.90       19.31      3.07 o
   1   5  10       94.42      102.28      7.09 o
   2   5  10      200.16      181.81      9.64 o
   3   5  10        2.23        5.11      2.86 o
   4   5  10       53.42       62.42      6.54 o
   5   5  10        0.48       -4.82      3.53 o
  -4   6  10      132.08      150.29     10.28 o
  -3   6  10      212.69      214.12     12.96 o
  -2   6  10       18.27       12.16      4.02 o
  -1   6  10        1.88        3.53      3.46 o
   0   6  10        1.02        6.22      4.61 o
   1   6  10      206.89      208.36     13.26 o
   2   6  10        7.78        6.72      4.33 o
   3   6  10       31.98       29.96      6.39 o
  -7   0  11      155.66      161.93     11.41 o
  -5   0  11        8.61        2.69      3.35 o
  -3   0  11      297.82      284.55     10.01 o
  -1   0  11      132.08      106.44      3.90 o
   1   0  11      227.17      190.96      7.60 o
   3   0  11     1447.41     1400.67     46.95 o
   5   0  11       77.69       77.80      5.47 o
   7   0  11       62.73       40.93      9.46 o
  -8   1  11       44.54       58.89      6.88 o
  -7   1  11      293.64      316.23     10.38 o
  -6   1  11      114.53      120.79      5.68 o
  -5   1  11      235.57      235.67      7.19 o
  -4   1  11       20.04       24.21      2.48 o
  -3   1  11     3272.23     3195.93     22.65 o
  -2   1  11      238.36      220.69      4.63 o
  -1   1  11       22.81       18.84      1.45 o
   0   1  11      358.61      371.06      6.12 o
   1   1  11        0.02        1.38      0.94 o
   2   1  11      483.94      576.05     10.99 o
   3   1  11        4.05        9.13      4.25 o
   4   1  11       22.03       17.17      4.92 o
   5   1  11      163.47      153.87     10.37 o
   6   1  11        7.89       14.16      8.30 o
   7   1  11      123.24      150.09     10.81 o
   8   1  11       74.88      115.04     16.60 o
  -8   2  11        1.37        0.67      4.62 o
  -7   2  11        0.08        2.31      3.25 o
  -6   2  11      111.44      109.59      5.48 o
  -5   2  11      269.36      275.00      7.84 o
  -4   2  11       61.92       51.47      3.41 o
  -3   2  11     1532.05     1498.99     14.31 o
  -2   2  11      685.37      680.89      8.25 o
  -1   2  11      109.32      108.04      3.47 o
   0   2  11      260.58      279.24      4.70 o
   1   2  11      861.48      864.58      9.55 o
   2   2  11      110.90      118.72      4.16 o
   3   2  11      757.72      742.36     13.26 o
   4   2  11        0.45        1.77      2.64 o
   5   2  11       26.04       30.43      4.31 o
   6   2  11        3.03        7.98      5.26 o
   7   2  11      220.78      231.54     13.20 o
  -7   3  11       41.98       51.48      5.06 o
  -6   3  11       18.59       27.35      3.80 o
  -5   3  11      440.15      446.33     10.95 o
  -4   3  11      336.14      329.22      8.31 o
  -3   3  11        0.42       -1.12      1.54 o
  -2   3  11       34.29       37.78      3.51 o
  -1   3  11      642.98      647.16      8.42 o
   0   3  11      303.49      310.85      5.86 o
   1   3  11      163.30      171.56      5.09 o
   2   3  11       36.50       35.11      3.24 o
   3   3  11        1.76        1.22      2.19 o
   4   3  11       67.28       73.31      5.28 o
   5   3  11      136.95      148.25      8.96 o
   6   3  11       77.43       65.71      6.28 o
   7   3  11       18.93       24.45      4.76 o
  -7   4  11       20.32       17.67      4.26 o
  -6   4  11        8.67       12.80      3.49 o
  -5   4  11       17.50       21.49      3.49 o
  -4   4  11        4.89        2.03      2.21 o
  -3   4  11       33.67       31.44      3.15 o
  -2   4  11      514.39      493.05     10.26 o
  -1   4  11      464.87      478.68      8.96 o
   0   4  11      679.42      704.09     14.98 o
   1   4  11      267.99      268.73      9.12 o
   2   4  11      191.94      180.09      7.12 o
   3   4  11       89.22       87.49      5.42 o
   4   4  11       45.41       44.32      4.27 o
   5   4  11      181.55      168.97     10.18 o
   6   4  11       66.71       63.09      6.38 o
  -5   5  11      110.71      125.07      7.67 o
  -4   5  11       61.38       67.48      5.56 o
  -3   5  11       98.22       90.27      6.68 o
  -2   5  11        0.04        0.99      2.13 o
  -1   5  11       24.32       20.49      3.20 o
   0   5  11       20.70       23.47      3.31 o
   1   5  11        1.15        1.21      2.83 o
   2   5  11       26.42       26.41      4.16 o
   3   5  11      116.07      106.07      7.96 o
   4   5  11       45.42       51.54      6.16 o
   5   5  11      113.35      126.03      8.40 o
  -4   6  11        5.27        7.28      3.38 o
  -3   6  11        0.56       -0.55      3.44 o
  -2   6  11        4.91       -1.61      3.58 o
  -1   6  11       32.36       31.68      5.99 o
   0   6  11       74.94       89.46      9.33 o
   1   6  11       53.63       60.70      7.93 o
   2   6  11        2.61        2.69      3.88 o
   3   6  11        3.07        1.75      3.65 o
  -8   0  12        0.15        0.18      5.24 o
  -6   0  12      779.54      784.95     27.53 o
  -4   0  12      122.39      151.60      8.37 o
  -2   0  12     1742.10     1801.61     21.40 o
   0   0  12      208.64      218.43     12.18 o
   2   0  12     1091.06     1105.43     30.36 o
   4   0  12     2003.01     2027.60     47.53 o
   6   0  12      192.92      178.40     16.93 o
   8   0  12      560.85      576.58     34.67 o
  -8   1  12       21.27       29.15      4.98 o
  -7   1  12        1.02        1.73      2.82 o
  -6   1  12      395.81      427.35     10.34 o
  -5   1  12       33.37       43.34      3.78 o
  -4   1  12      253.13      244.66      6.97 o
  -3   1  12      231.33      245.79      6.56 o
  -2   1  12      166.42      182.69      5.33 o
  -1   1  12      818.37      882.67      8.89 o
   0   1  12      865.56      812.31      8.89 o
   1   1  12      158.55      173.31      3.96 o
   2   1  12      467.90      445.45      9.74 o
   3   1  12      374.54      417.09     10.70 o
   4   1  12     1215.05     1239.97     17.92 o
   5   1  12      131.81      130.66      9.68 o
   6   1  12      256.08      241.10     12.38 o
   7   1  12       40.37       35.73      6.77 o
   8   1  12      246.92      276.32     17.95 o
  -8   2  12       43.69       48.92      6.00 o
  -7   2  12       47.12       53.87      5.32 o
  -6   2  12      376.02      389.33     10.20 o
  -5   2  12        8.89       10.25      2.42 o
  -4   2  12       81.57       78.91      4.04 o
  -3   2  12        2.49        4.03      1.84 o
  -2   2  12      447.13      403.34      7.24 o
  -1   2  12       20.06       23.73      1.81 o
   0   2  12     2503.09     2717.46     18.01 o
   1   2  12        0.02        3.30      1.25 o
   2   2  12      237.98      250.55      6.50 o
   3   2  12        6.33        4.19      2.96 o
   4   2  12      100.48       93.03      5.25 o
   5   2  12        4.71        3.88      3.86 o
   6   2  12      229.17      219.95     14.16 o
   7   2  12      200.88      194.36     14.31 o
  -7   3  12       61.79       66.35      6.30 o
  -6   3  12       17.09       17.71      3.63 o
  -5   3  12       17.82       20.11      2.80 o
  -4   3  12      110.76      106.38      4.90 o
  -3   3  12      132.95      132.64      4.87 o
  -2   3  12     1270.45     1261.85     13.67 o
  -1   3  12       20.17       15.74      1.74 o
   0   3  12      355.37      354.91      6.47 o
   1   3  12        0.17        1.04      1.73 o
   2   3  12      822.80      788.09     14.74 o
   3   3  12      352.50      371.24      9.49 o
   4   3  12      330.67      327.13     10.75 o
   5   3  12       11.61       11.29      3.87 o
   6   3  12       19.55       15.17      4.70 o
   7   3  12       22.46       21.66      4.88 o
  -7   4  12        0.11        1.15      3.44 o
  -6   4  12       75.47       91.74      7.48 o
  -5   4  12       16.83       12.14      2.95 o
  -4   4  12      165.44      165.16      7.83 o
  -3   4  12      396.37      376.72     10.10 o
  -2   4  12      368.84      364.47      9.39 o
  -1   4  12       41.14       41.73      3.01 o
   0   4  12      517.62      530.51     13.25 o
   1   4  12      110.42      106.14      6.07 o
   2   4  12       10.04        6.01      2.28 o
   3   4  12      108.52      109.77      6.02 o
   4   4  12       18.07       15.75      3.02 o
   5   4  12       64.84       68.76      6.80 o
   6   4  12       53.57       61.42      6.45 o
  -5   5  12       68.80       76.63      6.97 o
  -4   5  12        0.03        0.56      2.60 o
  -3   5  12       21.08       17.09      3.27 o
  -2   5  12       19.24       14.47      2.80 o
  -1   5  12       48.58       46.73      4.26 o
   0   5  12      153.30      166.05      8.66 o
   1   5  12       15.30        9.88      3.24 o
   2   5  12      135.41      130.73      8.41 o
   3   5  12      300.18      300.82     12.97 o
   4   5  12      133.53      140.43     10.48 o
   5   5  12        0.00        0.08      3.20 o
  -3   6  12       35.71       36.67      5.39 o
  -2   6  12       49.27       45.96      5.36 o
  -1   6  12       99.49       98.01      9.95 o
   0   6  12       23.74       19.53      5.68 o
   1   6  12      120.19      121.37     10.48 o
   2   6  12       79.93       77.11      7.89 o
   3   6  12       16.51       14.85      4.55 o
  -7   0  13       13.95       16.94      4.79 o
  -5   0  13       10.54       10.62      4.45 o
  -3   0  13       22.32       16.64      3.97 o
  -1   0  13     2168.14     2162.69     18.12 o
   1   0  13        3.53        6.55      1.28 o
   3   0  13      674.66      623.36     25.41 o
   5   0  13      398.91      376.36     22.85 o
   7   0  13       15.53       10.00      6.48 o
  -8   1  13        4.16        8.63      3.72 o
  -7   1  13       62.41       74.14      6.27 o
  -6   1  13       60.72       62.70      4.78 o
  -5   1  13      322.31      334.87      8.60 o
  -4   1  13       93.37       80.82      4.22 o
  -3   1  13      776.51      764.73     10.30 o
  -2   1  13      189.60      178.78      4.92 o
  -1   1  13      136.06      164.77      3.56 o
   0   1  13       37.77       49.67      2.56 o
   1   1  13      915.73      969.29     10.95 o
   2   1  13      247.51      278.55      7.84 o
   3   1  13      301.01      313.65      9.70 o
   4   1  13      221.41      241.63     11.45 o
   5   1  13      126.59      138.65     12.03 o
   6   1  13        6.39        1.16      5.12 o
   7   1  13        3.89        6.23      6.88 o
  -8   2  13      104.11      110.00      9.20 o
  -7   2  13      154.92      148.37      7.42 o
  -6   2  13       99.09       97.30      5.36 o
  -5   2  13      454.60      449.32     10.07 o
  -4   2  13      836.34      814.21     12.34 o
  -3   2  13        3.67        7.11      1.74 o
  -2   2  13       27.28       32.51      1.94 o
  -1   2  13     1042.04     1073.99     11.63 o
   0   2  13       38.14       51.70      2.37 o
   1   2  13      335.75      303.23      8.08 o
   2   2  13      949.07      957.69     13.65 o
   3   2  13      120.38      108.33      5.42 o
   4   2  13      183.54      173.42      7.22 o
   5   2  13      228.26      226.73     11.06 o
   6   2  13        6.74        3.36      5.26 o
   7   2  13       21.35       30.75      7.95 o
  -7   3  13      195.17      204.10     11.72 o
  -6   3  13      108.62      107.99      6.68 o
  -5   3  13       12.29       14.14      2.60 o
  -4   3  13      188.25      183.17      6.42 o
  -3   3  13     1109.66     1103.38     13.99 o
  -2   3  13      980.97      966.97     12.28 o
  -1   3  13       35.44       27.13      1.89 o
   0   3  13       18.19       18.97      2.16 o
   1   3  13       17.93       19.94      3.03 o
   2   3  13        1.68        8.38      2.60 o
   3   3  13      116.95      114.65      5.61 o
   4   3  13      347.19      321.43     11.63 o
   5   3  13      291.02      267.78     13.19 o
   6   3  13      130.52      137.58     10.47 o
   7   3  13      147.79      161.31     10.64 o
  -6   4  13       88.37       85.10      7.33 o
  -5   4  13        0.65        2.51      2.87 o
  -4   4  13       13.09        9.37      2.77 o
  -3   4  13      383.89      386.23     12.07 o
  -2   4  13       25.45       33.10      3.36 o
  -1   4  13      158.49      156.26      5.65 o
   0   4  13       88.46       95.31      5.34 o
   1   4  13      696.68      700.38     15.03 o
   2   4  13       46.47       53.82      4.65 o
   3   4  13       45.54       46.10      4.59 o
   4   4  13       47.47       44.52      4.79 o
   5   4  13        0.87        0.55      4.42 o
   6   4  13       14.15       18.21      4.91 o
  -5   5  13        0.05       -0.75      3.43 o
  -4   5  13       20.20       17.87      3.59 o
  -3   5  13       84.50       93.32      6.82 o
  -2   5  13        9.27        6.03      2.46 o
  -1   5  13        3.20        1.31      2.20 o
   0   5  13      154.82      153.19      9.22 o
   1   5  13      176.66      185.67     10.43 o
   2   5  13      419.55      411.49     14.46 o
   3   5  13        0.75        0.70      3.04 o
   4   5  13        3.27        4.02      3.03 o
   5   5  13       81.55       81.97      8.85 o
  -3   6  13       96.78       99.71      8.19 o
  -2   6  13       11.03        5.48      3.34 o
  -1   6  13        0.42        0.62      3.50 o
   0   6  13        0.23        1.86      4.85 o
   1   6  13        8.88       13.39      5.70 o
   2   6  13       13.94        6.34      3.60 o
  -8   0  14        1.76        5.45      4.48 o
  -6   0  14      426.80      408.76     16.42 o
  -4   0  14      420.34      423.71     14.41 o
  -2   0  14      216.69      221.08      6.19 o
   0   0  14        6.30        6.27      2.61 o
   2   0  14     1828.40     1863.08     57.56 o
   4   0  14      639.14      591.43     27.12 o
   6   0  14      930.58      949.69     39.17 o
  -8   1  14      137.18      143.44      8.64 o
  -7   1  14       50.77       58.07      5.16 o
  -6   1  14      206.42      203.53      8.08 o
  -5   1  14       56.41       61.39      5.30 o
  -4   1  14        1.97        1.59      2.06 o
  -3   1  14       33.37       26.64      2.57 o
  -2   1  14       11.75        7.32      1.36 o
  -1   1  14       31.45       43.87      2.37 o
   0   1  14     1847.60     1798.50     22.08 o
   1   1  14      110.66      127.20      3.98 o
   2   1  14      735.33      719.93     12.59 o
   3   1  14       20.58       41.58      7.78 o
   4   1  14      157.38      168.90      8.07 o
   5   1  14        9.09       12.65     10.08 o
   6   1  14        1.58        5.16      7.90 o
   7   1  14       32.47       50.35      7.78 o
  -8   2  14       19.30       15.02      5.37 o
  -7   2  14       34.04       27.80      4.25 o
  -6   2  14       11.96       13.30      3.08 o
  -5   2  14       55.54       51.91      3.72 o
  -4   2  14      836.05      857.58     12.69 o
  -3   2  14      469.98      482.15      8.13 o
  -2   2  14      757.94      754.54      9.11 o
  -1   2  14       46.63       46.52      3.21 o
   0   2  14        1.55        2.60      1.33 o
   1   2  14      460.29      475.36     10.07 o
   2   2  14       11.10       13.34      2.61 o
   3   2  14      442.77      431.70     11.23 o
   4   2  14      328.99      308.56      9.61 o
   5   2  14      485.60      477.31     14.66 o
   6   2  14      191.81      192.08     13.44 o
   7   2  14        0.78        7.28      6.83 o
  -7   3  14       24.77       29.28      5.19 o
  -6   3  14       89.09       96.60      8.23 o
  -5   3  14       87.78       85.84      4.85 o
  -4   3  14      883.92      873.10     13.80 o
  -3   3  14        3.38        3.92      1.92 o
  -2   3  14       60.87       58.28      3.65 o
  -1   3  14        1.45       -0.12      1.02 o
   0   3  14      679.81      676.07      9.32 o
   1   3  14        9.84       11.60      2.32 o
   2   3  14     2137.83     2131.90     22.59 o
   3   3  14      126.20      138.77      6.17 o
   4   3  14      110.83      106.98      6.97 o
   5   3  14       76.95       74.10      7.38 o
   6   3  14        3.26        4.13      5.17 o
  -6   4  14       31.44       34.55      5.25 o
  -5   4  14       63.42       55.57      5.61 o
  -4   4  14      142.26      139.65      8.10 o
  -3   4  14        0.31        3.44      2.39 o
  -2   4  14      769.83      785.63     14.66 o
  -1   4  14       31.50       36.97      3.84 o
   0   4  14        5.21        4.97      2.42 o
   1   4  14        1.66        6.76      2.59 o
   2   4  14        0.13        0.15      2.18 o
   3   4  14       72.48       62.98      5.28 o
   4   4  14        0.34        1.28      2.76 o
   5   4  14       66.42       71.52      7.73 o
   6   4  14      180.51      190.75     12.86 o
  -5   5  14       40.01       37.41      5.21 o
  -4   5  14        4.98        4.15      3.03 o
  -3   5  14       19.38       15.71      3.18 o
  -2   5  14      102.09      108.74      6.87 o
  -1   5  14      217.14      218.73      9.49 o
   0   5  14      218.73      206.28     10.90 o
   1   5  14       26.55       25.24      5.13 o
   2   5  14      196.54      213.02     10.71 o
   3   5  14       42.26       51.04      5.84 o
   4   5  14       77.73       75.13      7.33 o
  -3   6  14       52.08       59.58      6.79 o
  -2   6  14       20.35       21.75      4.93 o
  -1   6  14       43.31       47.62      7.12 o
   0   6  14        3.88        1.75      4.45 o
   1   6  14        2.19        3.24      4.39 o
   2   6  14       28.30       29.11      5.50 o
  -7   0  15       19.93       20.52      5.60 o
  -5   0  15       15.20       11.00      3.73 o
  -3   0  15        0.07        1.14      2.86 o
  -1   0  15     2906.22     2913.99     37.92 o
   1   0  15      181.18      168.34      5.74 o
   3   0  15      992.63      980.34     33.53 o
   5   0  15      603.99      504.93     34.17 o
   7   0  15        0.67       -2.18      6.34 o
  -8   1  15        2.48        3.43      3.54 o
  -7   1  15       47.25       48.42      4.84 o
  -6   1  15       28.32       31.75      3.82 o
  -5   1  15      479.35      480.68     10.99 o
  -4   1  15       88.33       79.17      4.40 o
  -3   1  15      159.41      169.64      5.19 o
  -2   1  15       27.18       26.59      2.16 o
  -1   1  15      654.18      665.26     12.38 o
   0   1  15      180.15      200.98      4.76 o
   1   1  15       13.34       20.45      2.62 o
   2   1  15       36.49       44.29      3.63 o
   3   1  15       65.32       69.87      5.18 o
   4   1  15       95.07      101.64      7.61 o
   5   1  15      285.74      320.77     13.59 o
   6   1  15        0.67        8.94      7.53 o
   7   1  15      114.19      132.37      9.64 o
  -7   2  15       18.91       10.18      3.89 o
  -6   2  15        4.73        6.81      3.10 o
  -5   2  15       12.30       13.68      2.34 o
  -4   2  15      314.26      311.94      7.81 o
  -3   2  15        3.87        2.18      1.38 o
  -2   2  15       15.15       18.27      2.01 o
  -1   2  15      942.85      963.03     13.61 o
   0   2  15      205.76      205.03      6.25 o
   1   2  15        9.77        6.77      1.70 o
   2   2  15      199.25      184.80      5.77 o
   3   2  15      618.22      606.37     12.88 o
   4   2  15        6.11        5.70      3.04 o
   5   2  15       68.59       72.30      6.07 o
   6   2  15       18.77       16.68      6.47 o
   7   2  15        3.66       11.44      7.07 o
  -7   3  15       20.63       23.95      5.23 o
  -6   3  15       21.02       22.80      5.04 o
  -5   3  15      205.57      222.41      8.37 o
  -4   3  15      207.40      196.35      6.73 o
  -3   3  15      107.81      105.51      5.08 o
  -2   3  15       28.39       31.93      2.95 o
  -1   3  15      240.30      239.02      7.51 o
   0   3  15      178.82      167.15      6.26 o
   1   3  15        0.01        0.17      2.58 o
   2   3  15       39.09       44.68      4.24 o
   3   3  15        3.81        4.51      2.04 o
   4   3  15        4.48        8.62      2.79 o
   5   3  15      247.33      244.52     12.82 o
   6   3  15        5.23        5.47      4.32 o
  -6   4  15       13.52       14.09      3.93 o
  -5   4  15       18.80       12.31      3.69 o
  -4   4  15       20.92       18.39      3.72 o
  -3   4  15       38.31       42.27      4.43 o
  -2   4  15      102.54      102.83      6.54 o
  -1   4  15      398.15      398.29     11.35 o
   0   4  15      203.33      213.29      8.12 o
   1   4  15       14.54       14.17      3.07 o
   2   4  15        0.35       -1.45      2.70 o
   3   4  15      167.57      180.87      8.61 o
   4   4  15       80.49       78.55      6.20 o
   5   4  15        5.93        6.17      5.15 o
  -5   5  15      199.33      215.04     11.22 o
  -4   5  15       13.45       10.48      3.60 o
  -3   5  15        7.54        1.60      2.47 o
  -2   5  15        0.77        2.16      2.56 o
  -1   5  15       17.00       17.44      3.63 o
   0   5  15       19.63       25.17      4.76 o
   1   5  15       68.42       61.52      6.47 o
   2   5  15       83.89       84.42      7.11 o
   3   5  15      282.48      286.65     12.83 o
   4   5  15      266.63      246.55     27.09 o
  -2   6  15       59.29       55.79      7.04 o
  -1   6  15       25.91       32.55      7.68 o
   0   6  15        1.26        3.56      3.79 o
   1   6  15      151.90      146.56     15.93 o
   2   6  15       16.78       10.26      4.79 o
  -8   0  16       56.58       62.86     10.02 o
  -6   0  16      230.34      241.75     11.75 o
  -4   0  16      990.17      964.81     19.88 o
  -2   0  16      151.07      133.56      6.86 o
   0   0  16        0.49        0.68      2.15 o
   2   0  16      774.73      789.10     17.69 o
   4   0  16     1186.14     1058.89     37.99 o
   6   0  16       43.52       44.56     10.21 o
  -8   1  16       14.40       12.38      4.24 o
  -7   1  16        0.26        0.90      2.75 o
  -6   1  16       51.98       50.48      4.57 o
  -5   1  16        3.30        3.58      2.46 o
  -4   1  16        4.84        4.89      3.06 o
  -3   1  16       26.08       33.02      3.39 o
  -2   1  16      758.58      726.85     10.18 o
  -1   1  16       60.96       65.16      3.65 o
   0   1  16      491.14      480.16      9.58 o
   1   1  16       87.83      105.16      4.80 o
   2   1  16      227.04      236.10      6.65 o
   3   1  16        4.08       11.39      3.27 o
   4   1  16       30.56       40.95      6.82 o
   5   1  16       83.59       79.24      7.70 o
   6   1  16       13.62       16.76      5.72 o
   7   1  16        4.29       17.51      8.49 o
  -7   2  16       34.33       25.16      4.00 o
  -6   2  16      290.81      272.00     10.46 o
  -5   2  16        0.56        2.91      2.46 o
  -4   2  16      366.35      371.52      8.49 o
  -3   2  16      445.25      457.23      9.27 o
  -2   2  16       98.18      109.98      3.69 o
  -1   2  16       34.47       29.83      2.83 o
   0   2  16       41.14       46.79      3.93 o
   1   2  16        3.71        4.40      1.62 o
   2   2  16      479.64      469.83      9.12 o
   3   2  16        9.34        8.43      3.03 o
   4   2  16      166.09      173.64      7.65 o
   5   2  16      126.41      137.42      8.19 o
   6   2  16      108.83      112.58      9.21 o
   7   2  16        0.06        3.24      6.18 o
  -7   3  16       99.80      113.31      9.35 o
  -6   3  16       26.48       30.65      5.35 o
  -5   3  16       10.79        9.27      3.18 o
  -4   3  16      632.18      628.87     13.19 o
  -3   3  16       46.15       46.27      3.54 o
  -2   3  16      210.59      217.19      6.97 o
  -1   3  16       10.58        7.28      1.78 o
   0   3  16      901.53      882.64     15.88 o
   1   3  16       45.98       45.40      4.64 o
   2   3  16      207.54      207.50      7.54 o
   3   3  16       60.51       61.84      4.50 o
   4   3  16        0.65        4.22      2.58 o
   5   3  16       23.57       38.46      5.77 o
   6   3  16        0.05        3.27      4.58 o
  -6   4  16       12.98       14.08      4.10 o
  -5   4  16       82.30       74.51      6.69 o
  -4   4  16      222.91      234.63     10.67 o
  -3   4  16       17.10       16.14      3.28 o
  -2   4  16       51.67       53.97      4.91 o
  -1   4  16       26.33       28.43      3.81 o
   0   4  16        7.88       11.61      3.14 o
   1   4  16       92.34      107.53      7.22 o
   2   4  16        8.65        9.41      2.88 o
   3   4  16        2.41        1.94      2.50 o
   4   4  16      103.80      115.71      8.04 o
   5   4  16       33.80       43.72      7.42 o
  -4   5  16       25.91       31.33      4.67 o
  -3   5  16        1.52        0.81      2.67 o
  -2   5  16      141.54      151.57      8.37 o
  -1   5  16      127.67      130.16      7.72 o
   0   5  16      228.41      236.50     13.72 o
   1   5  16       64.95       77.26      7.37 o
   2   5  16      171.18      187.13     11.32 o
   3   5  16       12.22        9.91      3.97 o
   4   5  16        2.04        6.15      4.83 o
  -2   6  16       18.80       16.62      5.25 o
  -1   6  16       18.75       18.02      6.06 o
   0   6  16      121.34      109.98     11.92 o
   1   6  16        2.00       -1.47      5.69 o
  -7   0  17       40.67       26.18      6.58 o
  -5   0  17        0.09        0.50      3.51 o
  -3   0  17      322.71      291.38      9.80 o
  -1   0  17      268.62      272.96     17.24 o
   1   0  17     2336.34     2307.84     49.51 o
   3   0  17     1177.08     1222.83     53.01 o
   5   0  17      305.41      261.31     20.75 o
   7   0  17       48.76       42.24     10.79 o
  -7   1  17       71.20       77.81      5.72 o
  -6   1  17        3.79        1.90      2.50 o
  -5   1  17       17.37       17.40      3.03 o
  -4   1  17        0.00        0.30      2.06 o
  -3   1  17        4.89        4.02      2.86 o
  -2   1  17       91.23       88.52      3.97 o
  -1   1  17      921.83      931.64     13.13 o
   0   1  17       79.62       81.74      3.45 o
   1   1  17      826.94      837.27     19.17 o
   2   1  17        8.62        8.75      1.63 o
   3   1  17       14.26       14.15      3.14 o
   4   1  17        1.18        8.73      3.45 o
   5   1  17      323.66      340.87     14.33 o
   6   1  17        6.23       10.78      5.42 o
   7   1  17      335.07      342.55     22.86 o
  -7   2  17       14.76        7.98      4.14 o
  -6   2  17       15.26       15.97      3.92 o
  -5   2  17       45.44       45.74      4.65 o
  -4   2  17      148.87      152.12      6.91 o
  -3   2  17      555.76      572.48     10.59 o
  -2   2  17        2.98        5.83      1.62 o
  -1   2  17       17.66       14.88      1.89 o
   0   2  17      222.29      238.95      5.71 o
   1   2  17      591.12      573.96     10.33 o
   2   2  17       76.83       81.58      4.60 o
   3   2  17      342.73      336.95      9.40 o
   4   2  17        0.03       -0.36      2.85 o
   5   2  17        2.33        5.14      3.43 o
   6   2  17       60.09       59.27      8.70 o
  -7   3  17      228.94      267.14     13.99 o
  -6   3  17      132.16      131.39      8.72 o
  -5   3  17        1.93       -0.99      3.27 o
  -4   3  17      137.79      137.62      7.01 o
  -3   3  17      815.58      775.34     13.87 o
  -2   3  17        1.65        1.72      1.77 o
  -1   3  17      123.83      119.21      5.67 o
   0   3  17       13.35       15.07      3.43 o
   1   3  17        0.18       -3.08      2.99 o
   2   3  17       41.44       31.61      3.17 o
   3   3  17       24.57       31.21      3.51 o
   4   3  17       59.42       67.72      6.31 o
   5   3  17      526.14      556.05     22.57 o
   6   3  17        0.64       -1.07      6.65 o
  -6   4  17       13.31       11.81      3.67 o
  -5   4  17        6.14        5.18      3.73 o
  -4   4  17       59.55       57.91      5.70 o
  -3   4  17      143.95      146.07      7.99 o
  -2   4  17       57.33       53.16      4.93 o
  -1   4  17       49.89       45.54      4.70 o
   0   4  17        6.92        6.92      3.18 o
   1   4  17      456.40      445.14     14.18 o
   2   4  17      361.10      371.68     13.37 o
   3   4  17        1.12        0.41      2.68 o
   4   4  17       38.19       40.88      6.22 o
   5   4  17        0.51        1.32      3.95 o
  -4   5  17       83.68       77.44      7.70 o
  -3   5  17      112.62      114.12      9.66 o
  -2   5  17       12.17       14.45      4.09 o
  -1   5  17        5.43        3.51      3.54 o
   0   5  17      167.96      165.02     11.80 o
   1   5  17      116.66      117.05      9.02 o
   2   5  17      136.63      138.72     11.42 o
   3   5  17        0.27       -0.12      4.63 o
  -6   0  18        1.92       -4.70      5.17 o
  -4   0  18      491.81      486.52     14.57 o
  -2   0  18        0.49        5.42      2.56 o
   0   0  18      488.82      480.99     14.56 o
   2   0  18       91.53       83.93      5.86 o
   4   0  18      264.75      257.29     29.86 o
   6   0  18      102.02       88.89     13.53 o
  -7   1  18       51.98       44.15      4.93 o
  -6   1  18        0.37        3.29      2.82 o
  -5   1  18        3.09        0.86      2.40 o
  -4   1  18      142.20      139.48      6.01 o
  -3   1  18       24.27       26.32      3.21 o
  -2   1  18      418.74      440.15      9.21 o
  -1   1  18       11.81       12.20      2.15 o
   0   1  18       35.65       36.76      2.57 o
   1   1  18      126.67      140.16      5.35 o
   2   1  18      440.59      428.24      7.57 o
   3   1  18       97.03       89.09      5.38 o
   4   1  18       11.55       19.34      3.75 o
   5   1  18       14.26       20.79      5.87 o
   6   1  18       13.08        9.82      6.61 o
  -7   2  18        0.04       -2.38      4.24 o
  -6   2  18      110.65      114.47      7.37 o
  -5   2  18      396.76      358.82     11.66 o
  -4   2  18      474.68      484.01     12.14 o
  -3   2  18        5.43        3.83      2.18 o
  -2   2  18       38.86       35.46      2.91 o
  -1   2  18       63.09       67.86      4.26 o
   0   2  18        3.55        2.14      2.69 o
   1   2  18      191.06      195.69      9.33 o
   2   2  18      124.94      132.75      6.70 o
   3   2  18       34.33       35.79      4.01 o
   4   2  18      210.65      208.45      9.51 o
   5   2  18        3.12        5.56      4.34 o
   6   2  18       85.19       84.55      9.59 o
  -6   3  18      213.72      215.62     11.03 o
  -5   3  18        2.15        5.90      3.74 o
  -4   3  18        9.80        9.76      2.91 o
  -3   3  18        0.00        2.86      2.26 o
  -2   3  18      399.13      416.67     10.02 o
  -1   3  18        5.21        5.77      2.06 o
   0   3  18      588.81      561.83     13.30 o
   1   3  18       28.77       25.82      5.26 o
   2   3  18       11.24        8.26      2.63 o
   3   3  18       42.36       48.07      4.93 o
   4   3  18       28.66       30.52      4.68 o
   5   3  18        9.05       25.65      5.78 o
   6   3  18        1.73       -0.79      4.76 o
  -5   4  18        8.53        7.13      4.42 o
  -4   4  18       71.38       73.72      7.12 o
  -3   4  18        3.28        4.49      3.26 o
  -2   4  18       32.14       34.85      4.95 o
  -1   4  18       15.82       20.55      4.55 o
   0   4  18        6.33       13.29      3.75 o
   1   4  18      197.24      196.73      9.71 o
   2   4  18       26.25       30.92      4.87 o
   3   4  18       18.03       14.40      3.39 o
   4   4  18      177.91      191.27     12.00 o
   5   4  18        1.39        0.98      4.74 o
  -4   5  18       70.59       64.38      7.22 o
  -3   5  18        5.60        8.67      4.36 o
  -2   5  18      104.96      116.29      8.65 o
  -1   5  18        8.51        5.85      3.61 o
   0   5  18      174.47      201.39     12.99 o
   1   5  18       67.91       67.02      7.37 o
   2   5  18       28.71       29.46      5.86 o
   3   5  18       93.34       85.85      8.50 o
  -7   0  19      157.94      144.38     12.22 o
  -5   0  19       22.36       31.71      4.96 o
  -3   0  19      375.13      354.55     13.03 o
  -1   0  19      475.30      471.94     23.92 o
   1   0  19     2247.03     2346.24     44.09 o
   3   0  19      405.19      404.44     15.17 o
   5   0  19       85.89      100.62     13.39 o
  -7   1  19       53.84       48.83      5.74 o
  -6   1  19        1.22        2.93      2.67 o
  -5   1  19        0.84        2.78      2.42 o
  -4   1  19      120.71      114.50      6.63 o
  -3   1  19      407.47      392.97     10.46 o
  -2   1  19       49.48       51.94      4.71 o
  -1   1  19       54.85       60.78      4.77 o
   0   1  19       33.65       33.96      2.64 o
   1   1  19      162.85      175.62      6.34 o
   2   1  19       45.09       36.79      3.95 o
   3   1  19      554.91      544.30     15.68 o
   4   1  19      154.09      147.15      8.24 o
   5   1  19      321.68      342.18     14.77 o
   6   1  19        0.00        3.02      5.49 o
  -7   2  19       45.72       49.63      5.09 o
  -6   2  19      224.76      219.05      9.93 o
  -5   2  19      231.51      240.23      9.78 o
  -4   2  19      377.32      379.24     12.22 o
  -3   2  19        4.48        1.15      2.41 o
  -2   2  19      208.85      213.26      6.63 o
  -1   2  19      626.84      600.81     16.28 o
   0   2  19      180.19      183.25      8.79 o
   1   2  19      916.89      875.64     17.56 o
   2   2  19       17.15       11.88      2.92 o
   3   2  19       28.75       31.18      3.95 o
   4   2  19       46.56       37.42      4.31 o
   5   2  19       32.05       24.16      5.38 o
   6   2  19        2.76        6.49      6.21 o
  -6   3  19       59.13       62.85      6.95 o
  -5   3  19      806.84      762.41     21.45 o
  -4   3  19        3.95        1.47      3.01 o
  -3   3  19      184.02      177.48      8.55 o
  -2   3  19        0.22        2.37      2.62 o
  -1   3  19       12.58        6.63      2.41 o
   0   3  19       28.13       27.81      4.24 o
   1   3  19      317.64      267.90     10.56 o
   2   3  19       16.28        7.03      2.72 o
   3   3  19      785.97      777.86     19.35 o
   4   3  19       83.86       89.37      8.20 o
   5   3  19      154.87      180.50     12.17 o
  -5   4  19       13.65       11.53      4.36 o
  -4   4  19       20.03       27.39      4.95 o
  -3   4  19       29.23       24.70      4.22 o
  -2   4  19      247.18      235.45     11.42 o
  -1   4  19      509.12      513.74     16.80 o
   0   4  19       10.26        9.27      3.35 o
   1   4  19       40.03       55.62      5.05 o
   2   4  19      390.99      383.93     14.07 o
   3   4  19        9.85        8.26      3.09 o
   4   4  19        0.02        7.32      3.89 o
  -3   5  19        1.74        8.15      4.03 o
  -2   5  19      119.21      105.55      8.50 o
  -1   5  19        1.64       -0.25      3.48 o
   0   5  19        2.65        5.32      4.43 o
   1   5  19        4.04        7.35      3.76 o
   2   5  19        0.20       -5.48      4.28 o
  -6   0  20      382.60      378.06     17.92 o
  -4   0  20      136.12      123.96      8.91 o
  -2   0  20       83.44       73.36      5.59 o
   0   0  20      203.85      222.71     10.33 o
   2   0  20     1300.79     1349.41     90.41 o
   4   0  20       49.46       46.61     14.62 o
   6   0  20      118.46      111.65     15.64 o
  -7   1  20       11.71       12.86      4.23 o
  -6   1  20        8.18       10.06      3.27 o
  -5   1  20       63.12       52.02      4.65 o
  -4   1  20        7.69       10.24      2.65 o
  -3   1  20        4.56        2.71      2.32 o
  -2   1  20     1520.43     1498.94     17.73 o
  -1   1  20      290.72      272.38     13.53 o
   0   1  20      192.48      207.88      9.63 o
   1   1  20      345.45      347.36      8.71 o
   2   1  20      379.51      373.40     11.85 o
   3   1  20      676.87      637.99     17.11 o
   4   1  20      111.05      119.21      8.89 o
   5   1  20       16.15       10.04      6.79 o
   6   1  20      127.93      132.76     12.07 o
  -7   2  20        2.13        5.38      3.84 o
  -6   2  20      106.83      125.26      7.69 o
  -5   2  20      108.40      101.95      6.71 o
  -4   2  20        0.11        3.26      2.97 o
  -3   2  20      345.57      325.14      9.36 o
  -2   2  20      228.00      243.60      8.32 o
  -1   2  20       40.26       43.13      5.63 o
   0   2  20      252.20      264.39     10.65 o
   1   2  20      415.28      405.07     11.45 o
   2   2  20        5.97        6.80      2.33 o
   3   2  20        0.68        4.72      2.58 o
   4   2  20      226.44      231.99     10.33 o
   5   2  20       25.20       16.12      7.32 o
   6   2  20       92.81      112.31     13.55 o
  -6   3  20       56.63       56.70      6.52 o
  -5   3  20       17.15       15.29      4.57 o
  -4   3  20       41.86       37.92      4.89 o
  -3   3  20       40.27       36.16      4.31 o
  -2   3  20       93.05      104.54      6.66 o
  -1   3  20        8.77       13.23      3.30 o
   0   3  20       75.77       74.65      6.96 o
   1   3  20       32.27       30.15      3.73 o
   2   3  20       28.82       20.04      3.21 o
   3   3  20       37.91       37.14      5.05 o
   4   3  20       13.06       18.00      4.79 o
   5   3  20       12.26       14.59      5.76 o
  -5   4  20        1.68        3.20      4.43 o
  -4   4  20       28.90       28.99      5.05 o
  -3   4  20        0.35       -1.64      3.33 o
  -2   4  20       19.79       19.92      4.77 o
  -1   4  20        0.86        2.74      4.23 o
   0   4  20       61.88       80.09      7.46 o
   1   4  20        0.79        4.46      2.72 o
   2   4  20       35.60       42.87      5.36 o
   3   4  20        1.50        2.94      3.00 o
   4   4  20      116.44      108.06      9.48 o
  -3   5  20       32.58       25.31      5.79 o
  -2   5  20       60.32       65.80      6.84 o
  -1   5  20        9.69        7.28      3.87 o
   0   5  20       53.63       62.25     11.18 o
   1   5  20       38.85       38.84      7.87 o
   2   5  20       74.54       75.96      8.81 o
  -7   0  21        8.78       10.70      6.42 o
  -5   0  21        0.15        0.30      3.36 o
  -3   0  21      344.61      377.04     13.70 o
  -1   0  21     1910.24     1856.25     49.67 o
   1   0  21       75.09       88.44      8.38 o
   3   0  21      427.91      421.07     23.66 o
   5   0  21       22.81       24.37     12.23 o
  -7   1  21       51.38       53.95      5.97 o
  -6   1  21        4.27        2.99      4.73 o
  -5   1  21      115.12      116.32      6.85 o
  -4   1  21        0.28        4.33      2.79 o
  -3   1  21       26.79       22.92      3.14 o
  -2   1  21      163.68      160.07      8.42 o
  -1   1  21        0.07        8.86      4.85 o
   0   1  21      321.40      354.23     12.92 o
   1   1  21      473.91      476.34     15.28 o
   2   1  21       14.14       21.50      4.58 o
   3   1  21      795.72      764.84     23.62 o
   4   1  21       59.69       54.72      6.41 o
   5   1  21      102.12      114.02     10.80 o
   6   1  21       24.06       25.50      7.39 o
  -6   2  21        1.75        6.93      3.25 o
  -5   2  21        0.01        3.08      3.00 o
  -4   2  21        2.46        5.19      2.73 o
  -3   2  21      498.99      479.76     12.76 o
  -2   2  21        0.92       -0.82      2.08 o
  -1   2  21      226.63      249.66     13.76 o
   0   2  21        0.09        4.03      3.12 o
   1   2  21      168.02      183.75      7.96 o
   2   2  21       29.80       27.59      3.66 o
   3   2  21       28.86       28.78      5.04 o
   4   2  21        1.65        7.75      5.17 o
   5   2  21      157.86      146.00     14.31 o
  -6   3  21        8.92        4.93      4.44 o
  -5   3  21      342.96      345.32     14.87 o
  -4   3  21       45.45       39.66      4.98 o
  -3   3  21       17.90       15.41      3.09 o
  -2   3  21       14.80       11.62      3.32 o
  -1   3  21      177.90      156.80     11.12 o
   0   3  21       87.22       85.07      8.45 o
   1   3  21      327.41      319.27     11.10 o
   2   3  21        0.03       -3.16      2.85 o
   3   3  21      141.49      152.82      8.95 o
   4   3  21      112.14      105.26     10.64 o
   5   3  21       61.12       56.92      8.71 o
  -4   4  21       52.33       50.07      6.84 o
  -3   4  21       48.56       41.32      5.18 o
  -2   4  21        3.17        0.93      3.15 o
  -1   4  21      154.84      157.98     13.48 o
   0   4  21      272.72      258.17     14.43 o
   1   4  21       33.25       31.92      4.96 o
   2   4  21        2.02        2.16      3.10 o
   3   4  21        2.08        2.37      3.10 o
  -2   5  21       88.35       95.87      8.12 o
  -1   5  21       19.36       13.65      4.18 o
   0   5  21       11.20       16.10      5.95 o
   1   5  21       11.67       19.23      6.42 o
  -6   0  22        1.16        2.04      4.78 o
  -4   0  22       31.68       25.05      5.60 o
  -2   0  22      352.60      336.29     22.64 o
   0   0  22     1263.22     1206.71     41.46 o
   2   0  22     1182.38     1162.66     38.22 o
   4   0  22      813.25      838.24     52.68 o
  -6   1  22       15.37       20.63      4.76 o
  -5   1  22        0.49        1.94      2.82 o
  -4   1  22      504.87      484.05     13.84 o
  -3   1  22       18.58       18.50      2.68 o
  -2   1  22      130.38      108.55      9.05 o
  -1   1  22       81.33       90.76      9.02 o
   0   1  22     1564.78     1559.44     26.78 o
   1   1  22      389.13      412.61     14.66 o
   2   1  22       97.35      107.79      9.03 o
   3   1  22      161.00      161.29     11.43 o
   4   1  22       45.29       44.00      6.81 o
   5   1  22       59.91       66.56      8.73 o
  -6   2  22        8.82       13.24      3.84 o
  -5   2  22      262.89      240.43     10.22 o
  -4   2  22       98.64      105.87      7.17 o
  -3   2  22       55.31       53.66      4.86 o
  -2   2  22       19.62       13.87      2.84 o
  -1   2  22      745.68      687.81     22.72 o
   0   2  22      162.22      158.25      8.64 o
   1   2  22        1.92        1.44      3.10 o
   2   2  22        6.71       13.71      4.22 o
   3   2  22       67.85       67.41      6.28 o
   4   2  22      294.31      335.80     15.58 o
   5   2  22      180.92      172.95     16.16 o
  -5   3  22        6.49       10.39      4.27 o
  -4   3  22        0.94       -0.35      2.92 o
  -3   3  22        4.43        5.02      2.87 o
  -2   3  22       94.81       85.17      6.37 o
  -1   3  22       62.93       57.67      7.49 o
   0   3  22        1.24        4.31      3.65 o
   1   3  22       12.99        8.49      3.84 o
   2   3  22       44.04       45.26      5.15 o
   3   3  22       97.27       88.39      8.15 o
   4   3  22       28.87       29.03      6.72 o
  -4   4  22       13.41        9.61      4.86 o
  -3   4  22        6.07        5.57      4.19 o
  -2   4  22       18.06       16.22      4.36 o
  -1   4  22        2.26       -7.95      6.22 o
   0   4  22       16.94       14.70      4.95 o
   1   4  22       67.36       69.91      6.50 o
   2   4  22      147.12      149.24     12.10 o
   3   4  22       39.09       37.40      6.14 o
  -1   5  22       13.25       10.44      4.34 o
   0   5  22      114.12       93.19     11.59 o
  -5   0  23       55.18       61.78      8.69 o
  -3   0  23      690.00      674.79     25.47 o
  -1   0  23        9.07       11.84      6.47 o
   1   0  23      947.34      976.91     38.75 o
   3   0  23       13.06        8.23      6.40 o
   5   0  23      161.08      187.71     19.48 o
  -6   1  23       16.55       13.01      4.32 o
  -5   1  23       59.74       54.68      5.89 o
  -4   1  23       18.98       20.22      4.58 o
  -3   1  23       10.25        7.91      2.89 o
  -2   1  23       56.42       56.97      7.30 o
  -1   1  23      419.27      404.03     17.57 o
   0   1  23       60.77       83.93      9.17 o
   1   1  23      307.84      309.84     13.07 o
   2   1  23      193.69      192.97     10.94 o
   3   1  23      167.61      157.27     11.42 o
   4   1  23       81.01       86.52     10.51 o
   5   1  23      228.43      234.89     15.47 o
  -6   2  23       43.10       49.33      6.55 o
  -5   2  23      136.13      149.21      8.94 o
  -4   2  23       28.97       26.07      4.82 o
  -3   2  23      104.65      116.34      7.55 o
  -2   2  23       17.09       10.51      3.28 o
  -1   2  23      231.02      217.81     13.61 o
   0   2  23        7.42        8.55      3.98 o
   1   2  23       14.26       21.25      4.05 o
   2   2  23       94.76       93.82      8.35 o
   3   2  23       12.49       16.11      4.14 o
   4   2  23       81.44       95.22      9.35 o
   5   2  23       10.72       15.71      7.75 o
  -5   3  23       56.14       47.77      6.90 o
  -4   3  23       50.88       58.13      7.02 o
  -3   3  23        3.07        2.85      3.31 o
  -2   3  23       19.80       17.37      4.14 o
  -1   3  23        0.35        6.90      4.33 o
   0   3  23       19.02       18.96      5.09 o
   1   3  23      143.37      148.77     10.04 o
   2   3  23       33.50       24.33      5.08 o
   3   3  23      253.63      236.36     13.03 o
   4   3  23       15.92       16.56      5.89 o
  -4   4  23        0.02        1.21      3.83 o
  -3   4  23      262.87      278.73     13.47 o
  -2   4  23       38.65       45.13      5.58 o
  -1   4  23       72.03       54.32      7.53 o
   0   4  23      177.50      183.20     12.67 o
   1   4  23        1.99        5.21      3.56 o
   2   4  23        0.00        8.44      4.70 o
  -6   0  24       32.66       30.42      7.63 o
  -4   0  24        1.83        2.22      3.67 o
  -2   0  24        7.26        5.27      5.29 o
   0   0  24       62.46       51.62      9.71 o
   2   0  24      611.75      621.70     32.32 o
   4   0  24       19.90       25.01     13.66 o
  -6   1  24       70.14       57.53      7.26 o
  -5   1  24        2.59        2.74      3.42 o
  -4   1  24       26.57       38.27      4.98 o
  -3   1  24        0.20       -2.77      3.13 o
  -2   1  24      405.00      375.06     17.17 o
  -1   1  24        3.50       16.68      5.65 o
   0   1  24      533.60      517.51     20.43 o
   1   1  24        0.31        5.00      4.24 o
   2   1  24        1.02        8.00      4.16 o
   3   1  24       29.51       40.24      6.90 o
   4   1  24      179.36      177.49     12.93 o
   5   1  24       52.08       48.51      9.42 o
  -5   2  24        2.95        4.07      3.34 o
  -4   2  24       31.39       22.95      4.65 o
  -3   2  24       61.86       45.85      5.18 o
  -2   2  24       20.22       16.90      4.15 o
  -1   2  24       45.47       66.35      8.27 o
   0   2  24       34.49       31.29      5.57 o
   1   2  24        0.13       -1.20      3.30 o
   2   2  24      578.20      569.36     17.45 o
   3   2  24        0.01        2.22      3.72 o
   4   2  24      292.68      322.62     17.95 o
  -4   3  24        0.61        2.69      4.72 o
  -3   3  24      101.64       99.20      8.06 o
  -2   3  24      101.18      104.35      8.12 o
  -1   3  24        0.10        2.04      3.54 o
   0   3  24       20.78       17.43      4.96 o
   1   3  24       95.52       79.08      7.85 o
   2   3  24        6.37        5.70      3.60 o
   3   3  24       25.45       23.86      4.93 o
  -3   4  24       23.98       19.57      5.99 o
  -2   4  24        6.94        5.69      4.43 o
  -1   4  24        1.88        3.31      7.54 o
   0   4  24        0.89       -0.39      4.75 o
   1   4  24        0.04        0.90      3.74 o
   2   4  24      335.38      330.25     20.20 o
  -5   0  25      169.72      180.92     15.25 o
  -3   0  25      226.38      198.33     14.84 o
  -1   0  25        3.31        8.38      6.69 o
   1   0  25      166.68      160.34     17.00 o
   3   0  25       27.84       19.92      7.75 o
  -5   1  25        7.07        1.75      3.65 o
  -4   1  25        0.26        7.93      4.29 o
  -3   1  25        0.92       -2.29      2.71 o
  -2   1  25        4.86        6.27      4.40 o
  -1   1  25      286.35      295.10     15.95 o
   0   1  25        7.20       25.52      6.34 o
   1   1  25       96.37       88.34      9.25 o
   2   1  25      138.27      139.05     11.82 o
   3   1  25      132.94      154.61     14.45 o
   4   1  25        2.37        5.74      6.30 o
  -5   2  25       20.52       24.71      6.66 o
  -4   2  25        5.24        4.33      3.25 o
  -3   2  25      139.85      151.38      8.90 o
  -2   2  25       11.92        9.54      3.39 o
  -1   2  25       22.22       34.27      6.35 o
   0   2  25       28.46       23.34      5.71 o
   1   2  25        5.88        6.65      4.31 o
   2   2  25        5.97       16.05      5.59 o
   3   2  25        2.95        2.86      4.16 o
   4   2  25        1.47        3.85      6.37 o
  -4   3  25        0.39       -0.52      4.63 o
  -3   3  25        8.14        9.73      3.83 o
  -2   3  25        0.44        0.83      3.67 o
  -1   3  25       34.27       42.57      7.22 o
   0   3  25        7.88        7.00      4.59 o
   1   3  25      142.21      130.48      9.96 o
   2   3  25      116.08      114.96      9.41 o
   3   3  25       31.47       24.90      6.09 o
  -2   4  25        0.35       -3.41      4.45 o
  -1   4  25       92.28       98.56     11.92 o
   0   4  25       70.72       65.45      9.71 o
   1   4  25       13.87       14.37      4.33 o
  -4   0  26      113.03      108.27     11.73 o
  -2   0  26        0.45       -6.03      4.93 o
   0   0  26      173.70      146.54     16.82 o
   2   0  26       37.94       32.58      9.05 o
   4   0  26      152.19      148.88     25.39 o
  -5   1  26       59.28       46.69      6.43 o
  -4   1  26      249.78      250.58     13.77 o
  -3   1  26       20.93       14.51      3.46 o
  -2   1  26      194.97      187.24     12.88 o
  -1   1  26        4.11        6.28      4.61 o
   0   1  26      293.07      282.69     15.99 o
   1   1  26        4.02        3.22      4.53 o
   2   1  26      123.87      115.04     11.13 o
   3   1  26       82.04       77.33      9.72 o
   4   1  26      137.31      135.70     14.41 o
  -4   2  26        4.78        1.91      4.48 o
  -3   2  26       29.32       35.62      5.01 o
  -2   2  26        4.02        1.60      3.33 o
  -1   2  26        2.77        4.84      4.99 o
   0   2  26      193.41      189.43     12.09 o
   1   2  26        5.34        2.19      4.30 o
   2   2  26      365.17      371.93     16.70 o
   3   2  26       10.16        5.11      4.60 o
  -3   3  26       47.91       48.71      6.03 o
  -2   3  26        4.23        3.28      3.35 o
  -1   3  26       55.23       54.00      8.24 o
   0   3  26        9.86       16.13      5.07 o
   1   3  26       18.78       21.81      5.94 o
   2   3  26       20.24       15.05      6.14 o
  -5   0  27       66.32       67.08      9.86 o
  -3   0  27       10.57       14.78      5.18 o
  -1   0  27      260.63      251.13     21.79 o
   1   0  27       21.96       22.22      9.05 o
   3   0  27       39.20       36.04      9.12 o
  -5   1  27        5.65        2.45      3.77 o
  -4   1  27        0.14        7.94      4.88 o
  -3   1  27       30.57       29.12      4.50 o
  -2   1  27        4.61       11.62      4.72 o
  -1   1  27       29.69       31.60      6.25 o
   0   1  27       15.55       26.24      6.30 o
   1   1  27        7.60        3.97      4.04 o
   2   1  27       40.11       44.62      7.72 o
   3   1  27      190.18      220.96     15.51 o
  -4   2  27        0.00        3.74      4.39 o
  -3   2  27       41.80       47.59      6.43 o
  -2   2  27      109.41      100.84      7.65 o
  -1   2  27       40.74       41.30      8.44 o
   0   2  27        0.10        1.29      4.47 o
   1   2  27        0.74        1.82      4.61 o
   2   2  27        0.23       13.53      5.63 o
   3   2  27        4.06       10.39      4.78 o
  -3   3  27        2.13        5.40      4.71 o
  -2   3  27        1.28        1.96      3.63 o
  -1   3  27      237.54      249.25     16.11 o
   0   3  27        2.16        1.10      4.78 o
   1   3  27       16.88       26.93      6.72 o
  -4   0  28        6.53        3.23      4.56 o
  -2   0  28      152.36      137.18     13.81 o
   0   0  28       14.79       21.98      8.74 o
   2   0  28      133.10      130.27     17.08 o
  -4   1  28      144.57      155.60     11.49 o
  -3   1  28        2.97       -2.44      3.53 o
  -2   1  28      295.61      281.04     14.73 o
  -1   1  28        0.84        0.82      3.88 o
   0   1  28       91.33       85.85      9.82 o
   1   1  28        7.14       11.05      4.98 o
   2   1  28        3.60        6.95      4.95 o
   3   1  28       47.75       57.83      9.05 o
  -3   2  28       17.11       18.04      4.71 o
  -2   2  28       49.86       50.83      6.88 o
  -1   2  28       56.99       64.25     10.13 o
   0   2  28      151.89      164.68     11.87 o
   1   2  28       34.89       39.04      6.92 o
   2   2  28      266.90      281.32     15.32 o
  -1   3  28       39.02       53.45      8.59 o
   0   3  28       13.17       11.86      5.51 o
  -3   0  29        1.32        1.18      4.44 o
  -1   0  29      240.94      245.61     22.65 o
   1   0  29       29.00       36.88     10.44 o
  -3   1  29        5.94        3.34      3.53 o
  -2   1  29       34.36       38.18      6.43 o
  -1   1  29       10.87       11.21      5.33 o
   0   1  29       49.07       59.52      8.69 o
   1   1  29       35.92       46.27      8.29 o
   2   1  29       11.67       17.70      5.82 o
  -2   2  29        0.08        1.32      4.05 o
  -1   2  29       18.57       32.28      7.63 o
   0   2  29       56.48       83.15     10.05 o
   1   2  29        1.13        3.30      5.54 o
  -2   0  30      402.43      461.61     25.55 o
   0   0  30        3.45        4.80      9.94 o
  -2   1  30      148.50      141.84     11.27 o
  -1   1  30       42.34       41.92      7.54 o
   0   1  30        7.72       13.05      5.37 o
   1   1  30       87.86      104.29     11.58 o
  -1   0  31      114.17      129.43     17.77 o
 
